# Supplementary material for: Transcriptome profiling analysis of muscle tissue reveals potential candidate genes affecting water holding capacity in Chinese Simmental beef cattle
Source: Sci Rep. 2021 Jun 7;11:11897. doi: 10.1038/s41598-021-91373-2 (PMC8184995; doi:10.1038/s41598-021-91373-2)
Supplement: Supplementary file 1 — Supplementary Table S1. [file 41598_2021_91373_MOESM1_ESM.xlsx]

## Sheet: Sheet1
Table S1. Phenotypic information of the WHC traits for the low and high samples
Group	Sample_ID	WHC (%)	35kg Water loss (%)
High WHC	55	70.106	22.3009
	43	68.4516	22.9041
	34	54.4474	32.9345
	39	53.095	34.7566
	mean	61.53	28.22
	SD	9	6.54
Low WHC	33	44.2908	41.7262
	28	41.8283	42.5817
	37	41.4689	44.191
	54	29.5506	52.6257
	mean	39.28	45.28
	SD	6.61	5
	p value	0.009	0.007
