# Supplementary material for: Transcriptome profiling analysis of muscle tissue reveals potential candidate genes affecting water holding capacity in Chinese Simmental beef cattle
Source: Sci Rep. 2021 Jun 7;11:11897. doi: 10.1038/s41598-021-91373-2 (PMC8184995; doi:10.1038/s41598-021-91373-2)
Supplement: Supplementary file 2 — Supplementary Table S2. [file 41598_2021_91373_MOESM2_ESM.xlsx]

## Sheet: Sheet1
Table S2. The primary information of sequencing reads alignments to Bos taurus reference genome
Group	Sample ID	Raw reads	Clean reads	Raw bases (G)	Clean bases (G)	Q20 (%)	Q30 (%)	GC (%)	Error rate (%)	Multiple mapped reads (%)	Uniquely mapped reads (%)	Unmapped reads (%)	Total mapped reads (%)
H	55	21688061	20824799	6.51	6.25	98.32	94.91	53.23	0.02	2.71	92.13	5.17	97.32
	43	23789046	22771860	7.14	6.83	98.28	94.77	52.95	0.03	3.21	91.52	5.27	97.23
	34	19721321	18779029	5.92	5.63	98.09	94.37	53.94	0.03	3.31	91.07	5.62	96.98
	39	21220022	20032698	6.37	6.01	98.32	95	54	0.02	3.18	90.98	5.84	96.86
L	33	29214147	27411496	8.76	8.22	98.32	95.03	53.77	0.02	3.75	90.98	5.26	96.93
	28	26307213	24994828	7.89	7.5	98.23	94.78	54.16	0.02	3.71	90.48	5.8	96.87
	37	20406566	19348897	6.12	5.8	98.18	94.71	55.89	0.03	3.58	90.75	5.67	96.86
	54	24622189	23269400	7.39	6.98	98.32	95.05	54.89	0.02	3.28	91.79	4.93	97.16
