# Supplementary material for: Transcriptome profiling analysis of muscle tissue reveals potential candidate genes affecting water holding capacity in Chinese Simmental beef cattle
Source: Sci Rep. 2021 Jun 7;11:11897. doi: 10.1038/s41598-021-91373-2 (PMC8184995; doi:10.1038/s41598-021-91373-2)
Supplement: Supplementary file 3 — Supplementary Table S3. [file 41598_2021_91373_MOESM3_ESM.xlsx]

## Sheet: Sheet1
Table S3. All DEGs detected between high and low WHC groups
ensembl	baseMean	log2FoldChange	lfcSE	stat	pvalue	padj	entrez	symbol	description
ENSBTAG00000021819	94.8577	1.26127	0.338341	3.7278	0.000193157	0.00270415	282257	IFNAR1	interferon alpha and beta receptor subunit 1
ENSBTAG00000004139	247.927	1.27919	0.271792	4.70649	2.52016e-06	0.000158146	531350	BACH1	BTB domain and CNC homolog 1
ENSBTAG00000000201	212.252	1.07511	0.248594	4.32474	1.52713e-05	0.000499401	519526	LTN1	listerin E3 ubiquitin protein ligase 1
ENSBTAG00000000706	385.947	1.90031	0.394852	4.8127	1.48901e-06	0.000109176	512171	ADAMTS1	ADAM metallopeptidase with thrombospondin type 1 motif 1
ENSBTAG00000050914	544.572	1.55481	0.349196	4.45253	8.48631e-06	0.000339721	768230	CYYR1	cysteine and tyrosine rich 1
ENSBTAG00000052575	46.4848	1.56482	0.426859	3.6659	0.000246469	0.00314429	NA	NA	NA
ENSBTAG00000047293	330.184	1.01713	0.203478	4.99871	5.77141e-07	5.78428e-05	524960	NRIP1	nuclear receptor interacting protein 1
ENSBTAG00000012908	75.9732	1.40744	0.33655	4.18198	2.88984e-05	0.000774902	505907	HSPA13	heat shock protein family A (Hsp70) member 13
ENSBTAG00000009851	51.1631	1.6519	0.428681	3.85344	0.00011647	0.0019596	536815	ROBO1	roundabout guidance receptor 1
ENSBTAG00000047147	191.229	1.4448	0.328366	4.39998	1.08261e-05	0.000400322	516526	CRYBG3	crystallin beta-gamma domain containing 3
ENSBTAG00000013662	96.1714	2.01164	0.507811	3.96139	7.45134e-05	0.00143699	538564	COL8A1	collagen type VIII alpha 1 chain
ENSBTAG00000026836	22.2028	2.67721	0.641946	4.17046	3.03982e-05	0.000802041	NA	NA	NA
ENSBTAG00000013057	47.5671	1.40802	0.405608	3.47137	0.000517813	0.0052463	525906	CBLB	Cbl proto-oncogene B
ENSBTAG00000003585	551.97	1.12054	0.291259	3.84722	0.000119465	0.00199552	282661	CD47	CD47 molecule
ENSBTAG00000001209	103.158	1.55919	0.482404	3.23213	0.0012287	0.00946021	509784	PHLDB2	pleckstrin homology like domain family B member 2
ENSBTAG00000011928	51.3041	1.12005	0.335567	3.33779	0.000844481	0.00733446	NA	NA	NA
ENSBTAG00000000210	422.744	1.07801	0.311707	3.4584	0.000543403	0.00544224	515490	ARHGAP31	Rho GTPase activating protein 31
ENSBTAG00000008862	276.315	1.02673	0.262008	3.91868	8.90345e-05	0.00162136	532923	GOLGB1	golgin B1
ENSBTAG00000018777	55.0996	1.42444	0.338006	4.21424	2.50615e-05	0.000701069	505740	ADCY5	adenylate cyclase 5
ENSBTAG00000014567	274.052	2.14953	0.39384	5.45786	4.81904e-08	9.72957e-06	338037	MYLK	myosin light chain kinase
ENSBTAG00000002640	34.153	2.94917	0.47117	6.25924	3.86855e-10	3.59285e-07	540675	KALRN	kalirin RhoGEF kinase
ENSBTAG00000021396	302.502	2.17999	0.401207	5.43358	5.52359e-08	1.0541e-05	511689	HEG1	heart development protein with EGF like domains 1
ENSBTAG00000032839	177.205	1.03173	0.283493	3.63934	0.000273341	0.00336044	786557	LRCH3	leucine rich repeats and calponin homology domain containing 3
ENSBTAG00000007577	51.6231	1.25282	0.345712	3.62389	0.000290202	0.00351549	539940	UBXN7	UBX domain protein 7
ENSBTAG00000009614	59.2428	1.1988	0.36633	3.27245	0.00106619	0.00865061	510688	NRROS	negative regulator of reactive oxygen species
ENSBTAG00000048390	83.6064	-1.28098	0.3053	-4.19581	2.71898e-05	0.000743098	783161	NCBP2AS2	NCBP2 antisense 2 (head to head)
ENSBTAG00000011659	230.009	-1.1223	0.212506	-5.28127	1.28289e-07	2.01766e-05	104968672	PIGZ	phosphatidylinositol glycan anchor biosynthesis class Z
ENSBTAG00000003378	16.8108	1.87722	0.522178	3.59499	0.00032441	0.00380417	506187	ACAP2	ArfGAP with coiled-coil, ankyrin repeat and PH domains 2
ENSBTAG00000054986	41.5264	1.72419	0.36844	4.6797	2.87291e-06	0.000168162	NA	NA	NA
ENSBTAG00000013204	149.452	1.76142	0.303414	5.80532	6.42423e-09	2.486e-06	523889	ATP13A3	ATPase 13A3
ENSBTAG00000013148	14.3691	3.43348	0.762908	4.50052	6.77871e-06	0.000288058	414922	CLDN1	claudin 1
ENSBTAG00000044001	43.6993	1.30795	0.356991	3.66381	0.000248488	0.00315663	524132	LPP	LIM domain containing preferred translocation partner in lipoma
ENSBTAG00000017450	540.247	1.16169	0.298246	3.89508	9.81675e-05	0.00173606	533510	KLHL24	kelch like family member 24
ENSBTAG00000005946	1880.22	1.18462	0.286828	4.13006	3.62664e-05	0.000918006	100141289	USP13	ubiquitin specific peptidase 13
ENSBTAG00000002767	53.2439	1.73096	0.447626	3.86698	0.00011019	0.0018835	525962	GNB4	G protein subunit beta 4
ENSBTAG00000009232	224.817	1.02388	0.252703	4.0517	5.08476e-05	0.00111731	282306	PIK3CA	phosphatidylinositol-4,5-bisphosphate 3-kinase catalytic subunit alpha
ENSBTAG00000021910	297.725	1.10996	0.226631	4.89764	9.69932e-07	8.09405e-05	614346	TBL1XR1	transducin beta like 1 X-linked receptor 1
ENSBTAG00000017490	64.4542	2.36614	0.38341	6.17132	6.7723e-10	5.24138e-07	514554	PLD1	phospholipase D1, phosphatidylcholine-specific
ENSBTAG00000013938	58.8134	1.75211	0.386972	4.52774	5.96171e-06	0.000265344	534916	PHC3	polyhomeotic homolog 3
ENSBTAG00000018465	22.4168	1.98484	0.606892	3.2705	0.00107359	0.00869063	526133	KCNAB1	potassium voltage-gated channel subfamily A member regulatory beta subunit 1
ENSBTAG00000047341	4.9945	4.17957	1.21907	3.42849	0.000606959	0.00583174	100299503	LOC100299503	THO complex subunit 2
ENSBTAG00000007814	181.456	1.08225	0.314008	3.44655	0.000567785	0.00561318	614786	WWTR1	WW domain containing transcription regulator 1
ENSBTAG00000011986	137.24	1.58474	0.354085	4.4756	7.6198e-06	0.00031687	539290	PLSCR4	phospholipid scramblase 4
ENSBTAG00000016026	215.772	1.62933	0.411241	3.962	7.43257e-05	0.00143615	513618	PCOLCE2	procollagen C-endopeptidase enhancer 2
ENSBTAG00000054797	34.6216	1.82788	0.452724	4.03752	5.40181e-05	0.00115773	NA	NA	NA
ENSBTAG00000035437	206.95	1.04225	0.199916	5.21344	1.85372e-07	2.50727e-05	539234	STAG1	stromal antigen 1
ENSBTAG00000030913	95.7274	1.92911	0.501648	3.84555	0.000120282	0.00200197	280872	MX1	MX dynamin like GTPase 1
ENSBTAG00000014880	127.994	1.66242	0.449668	3.69699	0.000218174	0.00289528	507857	ICOSLG	inducible T cell costimulator ligand
ENSBTAG00000011495	103.158	1.17402	0.311922	3.76381	0.000167341	0.0024774	518043	DIP2A	disco interacting protein 2 homolog A
ENSBTAG00000053305	12.2036	-2.68194	0.713618	-3.75823	0.000171117	0.00251724	NA	NA	NA
ENSBTAG00000021447	31.6768	-1.66844	0.397655	-4.19569	2.72041e-05	0.000743098	100337422	SIM2	SIM bHLH transcription factor 2
ENSBTAG00000008240	67.8305	3.02747	0.50325	6.01582	1.78974e-09	1.13331e-06	618078	GALNT15	polypeptide N-acetylgalactosaminyltransferase 15
ENSBTAG00000008388	167.064	1.08447	0.264051	4.10705	4.00742e-05	0.000954314	507738	THOC2	THO complex 2
ENSBTAG00000040350	100.542	1.40173	0.365633	3.8337	0.000126231	0.00207126	281647	XIAP	X-linked inhibitor of apoptosis
ENSBTAG00000019061	32.1893	1.753	0.440878	3.97615	7.00385e-05	0.00138595	504514	ELF4	E74 like ETS transcription factor 4
ENSBTAG00000015196	74.7919	1.06153	0.325723	3.25899	0.00111809	0.00890572	518186	PHF6	PHD finger protein 6
ENSBTAG00000016484	21.8776	1.49569	0.465593	3.21243	0.00131615	0.00996483	529689	ATP11C	ATPase phospholipid transporting 11C
ENSBTAG00000010948	115.386	1.09164	0.266475	4.09659	4.19273e-05	0.000989982	532777	CLIC2	chloride intracellular channel 2
ENSBTAG00000020551	1049.11	-1.04513	0.209463	-4.98958	6.05096e-07	5.89482e-05	515178	ABCD1	ATP binding cassette subfamily D member 1
ENSBTAG00000011190	2598.63	1.06205	0.245682	4.32286	1.54019e-05	0.000501946	281165	FLNA	filamin A
ENSBTAG00000050709	33.6874	1.53283	0.416213	3.68279	0.000230694	0.00299794	112445004	DIAPH2	diaphanous related formin 2
ENSBTAG00000019256	64.4651	1.19427	0.318465	3.75008	0.000176775	0.00257331	532742	GLA	galactosidase alpha
ENSBTAG00000001975	20.1489	3.41839	0.601904	5.67929	1.35259e-08	4.00913e-06	537422	DRP2	dystrophin related protein 2
ENSBTAG00000006977	38.4339	2.56448	0.578344	4.43417	9.24281e-06	0.000358338	281410	PLP1	proteolipid protein 1
ENSBTAG00000018986	220.972	1.18254	0.329109	3.59315	0.000326702	0.00382054	536628	ACSL4	acyl-CoA synthetase long chain family member 4
ENSBTAG00000004432	213.791	1.06178	0.284186	3.7362	0.000186824	0.00266392	100336905	CHRDL1	chordin like 1
ENSBTAG00000011613	499.053	1.04471	0.287535	3.63332	0.0002798	0.0034222	505687	PLS3	plastin 3
ENSBTAG00000016230	40.4329	1.62526	0.395712	4.10718	4.00521e-05	0.000954314	534539	BRWD3	bromodomain and WD repeat domain containing 3
ENSBTAG00000010018	213.052	1.48068	0.252269	5.86946	4.37209e-09	1.90336e-06	541275	ATP7A	ATPase copper transporting alpha
ENSBTAG00000038434	205.249	1.24879	0.265578	4.70216	2.5743e-06	0.000158801	514473	ATRX	ATRX chromatin remodeler
ENSBTAG00000015630	90.4236	1.39844	0.283784	4.92783	8.31494e-07	7.28524e-05	539871	RLIM	ring finger protein, LIM domain interacting
ENSBTAG00000002585	18.7266	1.85001	0.557663	3.31743	0.000908486	0.00773129	535872	SLC16A2	solute carrier family 16 member 2
ENSBTAG00000045565	10.8244	2.64718	0.753379	3.51374	0.00044184	0.00468082	513680	NHSL2	NHS like 2
ENSBTAG00000047545	145.03	1.0901	0.27499	3.96417	7.36526e-05	0.00143	100851574	RTL5	retrotransposon Gag like 5
ENSBTAG00000013278	229.439	-1.11813	0.273157	-4.09335	4.25182e-05	0.000994084	511713	MAGIX	MAGI family member, X-linked
ENSBTAG00000001507	48.5624	1.60746	0.386511	4.1589	3.19786e-05	0.000828055	493644	CLCN5	chloride voltage-gated channel 5
ENSBTAG00000002996	265.441	2.00357	0.620574	3.22858	0.00124406	0.00955933	519045	SHROOM4	shroom family member 4
ENSBTAG00000017761	345.079	1.33299	0.282027	4.72648	2.28441e-06	0.000148711	282370	SMC1A	structural maintenance of chromosomes 1A
ENSBTAG00000003855	69.3254	1.05576	0.293196	3.60085	0.00031718	0.00373827	104976390	FAM120C	family with sequence similarity 120C
ENSBTAG00000008839	66.8317	1.08413	0.300228	3.61102	0.000304996	0.00363776	539029	AMER1	APC membrane recruitment protein 1
ENSBTAG00000020717	150.215	1.72873	0.384004	4.50186	6.73623e-06	0.000288058	617391	DIPK2B	divergent protein kinase domain 2B
ENSBTAG00000016206	164.871	1.37721	0.367509	3.74741	0.000178667	0.00259297	281293	MAOA	monoamine oxidase A
ENSBTAG00000046838	275.004	1.42471	0.414247	3.43927	0.000583275	0.00571421	NA	NA	NA
ENSBTAG00000048159	86.6115	1.04574	0.294228	3.55417	0.000379181	0.00422371	788288	TAB3	TGF-beta activated kinase 1 (MAP3K7) binding protein 3
ENSBTAG00000018292	124.78	1.0622	0.264564	4.01491	5.94688e-05	0.00122935	508293	MOSPD2	motile sperm domain containing 2
ENSBTAG00000009260	69.2804	2.44578	0.510382	4.79205	1.65087e-06	0.000116903	516689	GPM6B	glycoprotein M6B
ENSBTAG00000046328	98.696	1.81105	0.400532	4.52161	6.13715e-06	0.000269706	101902671	XG	Xg glycoprotein
ENSBTAG00000005444	216.739	1.36179	0.342932	3.97103	7.15631e-05	0.00140383	516332	UGGT1	UDP-glucose glycoprotein glucosyltransferase 1
ENSBTAG00000004216	43.1355	1.73195	0.375612	4.61101	4.00711e-06	0.000201527	504592	MAP3K2	mitogen-activated protein kinase kinase kinase 2
ENSBTAG00000027020	462.862	1.59794	0.376787	4.24098	2.2255e-05	0.000654082	538590	COL5A2	collagen type V alpha 2 chain
ENSBTAG00000008483	230.484	1.36576	0.37898	3.60378	0.000313621	0.00370573	527140	CALCRL	calcitonin receptor like receptor
ENSBTAG00000019929	267.054	1.46739	0.293835	4.99391	5.91697e-07	5.83288e-05	281875	ITGAV	integrin subunit alpha V
ENSBTAG00000010977	1086.71	-1.03774	0.280652	-3.6976	0.000217646	0.00289316	281170	FRZB	frizzled related protein
ENSBTAG00000054051	120.028	1.16274	0.3073	3.78372	0.0001545	0.0023479	NA	NA	NA
ENSBTAG00000002295	107.785	1.14757	0.2507	4.57745	4.70687e-06	0.000225748	509827	ATF2	activating transcription factor 2
ENSBTAG00000021636	75.3589	1.26453	0.301853	4.18924	2.79885e-05	0.000754174	538798	GPR155	G protein-coupled receptor 155
ENSBTAG00000001083	1081.38	1.14947	0.328991	3.49393	0.000475973	0.00493362	519251	MAP3K20	mitogen-activated protein kinase kinase kinase 20
ENSBTAG00000017266	485.379	1.49476	0.324317	4.60894	4.04731e-06	0.000202817	535043	ITGA6	integrin subunit alpha 6
ENSBTAG00000007898	56.4358	2.21478	0.514719	4.3029	1.68577e-05	0.00053148	534257	CYBRD1	cytochrome b reductase 1
ENSBTAG00000010362	65.6586	1.33604	0.409543	3.26229	0.00110518	0.0088535	521834	NOSTRIN	nitric oxide synthase trafficking
ENSBTAG00000017743	6653.62	1.13977	0.233055	4.89056	1.00549e-06	8.19148e-05	506090	XIRP2	xin actin binding repeat containing 2
ENSBTAG00000019137	5.23187	4.29032	1.31329	3.26685	0.00108749	0.00875716	507516	SCN7A	sodium voltage-gated channel alpha subunit 7
ENSBTAG00000005501	44.3869	2.23497	0.521074	4.28916	1.79351e-05	0.000558958	532067	COBLL1	cordon-bleu WH2 repeat protein like 1
ENSBTAG00000020654	83.7661	1.09299	0.310202	3.5235	0.000425895	0.00456045	535498	BAZ2B	bromodomain adjacent to zinc finger domain 2B
ENSBTAG00000004177	125.206	1.24359	0.273352	4.5494	5.3798e-06	0.000247347	507983	TANC1	tetratricopeptide repeat, ankyrin repeat and coiled-coil containing 1
ENSBTAG00000009770	536.18	1.15976	0.274267	4.22858	2.35174e-05	0.000673783	504948	GPD2	glycerol-3-phosphate dehydrogenase 2
ENSBTAG00000013455	85.9016	1.13037	0.315919	3.57805	0.000346168	0.00395609	510817	SPOPL	speckle type BTB/POZ protein like
ENSBTAG00000020855	483.875	1.20239	0.214569	5.60371	2.09807e-08	5.62081e-06	512883	PTPN4	protein tyrosine phosphatase non-receptor type 4
ENSBTAG00000049058	129.143	1.71337	0.47423	3.61294	0.000302742	0.00362099	530430	INHBB	inhibin subunit beta B
ENSBTAG00000018497	257.262	1.35957	0.405636	3.35171	0.000803148	0.00711746	532333	CAVIN2	caveolae associated protein 2
ENSBTAG00000013196	24.0735	1.52537	0.44631	3.41774	0.00063144	0.00600041	511373	STK17B	serine/threonine kinase 17b
ENSBTAG00000020696	23.0013	2.02776	0.50855	3.98734	6.6818e-05	0.00134127	531691	HECW2	HECT, C2 and WW domain containing E3 ubiquitin protein ligase 2
ENSBTAG00000031696	20.4834	2.07466	0.559384	3.70883	0.00020822	0.00281077	526800	ANKRD44	ankyrin repeat domain 44
ENSBTAG00000009725	738.445	2.07244	0.343246	6.03779	1.5624e-09	1.03647e-06	338074	AOX1	aldehyde oxidase 1
ENSBTAG00000010998	82.6569	1.31559	0.408553	3.22013	0.00128131	0.00975941	497199	CFLAR	CASP8 and FADD like apoptosis regulator
ENSBTAG00000014933	148.882	1.03383	0.285716	3.6184	0.000296436	0.00356619	523970	TRAK2	trafficking kinesin protein 2
ENSBTAG00000014469	71.7016	1.71504	0.342536	5.00688	5.53188e-07	5.66651e-05	524280	NBEAL1	neurobeachin like 1
ENSBTAG00000027201	39.6149	1.92007	0.39925	4.80918	1.5155e-06	0.000109636	523153	RAPH1	Ras association (RalGDS/AF-6) and pleckstrin homology domains 1
ENSBTAG00000010293	31.1841	1.83855	0.466158	3.94405	8.01159e-05	0.00150215	535378	PARD3B	par-3 family cell polarity regulator beta
ENSBTAG00000011971	41.3319	1.92376	0.53788	3.57657	0.000348134	0.00397203	541004	NRP2	neuropilin 2
ENSBTAG00000044097	27.2907	1.53382	0.436284	3.51564	0.000438694	0.00466522	537747	KLF7	Kruppel like factor 7
ENSBTAG00000005239	127.126	-1.1609	0.254778	-4.55653	5.20068e-06	0.0002407	NA	NA	NA
ENSBTAG00000008300	791.721	1.56476	0.349168	4.4814	7.41534e-06	0.000310219	280794	FN1	fibronectin 1
ENSBTAG00000010030	8.37228	4.03049	1.14238	3.52816	0.000418452	0.00450362	NA	NA	NA
ENSBTAG00000035081	3560.59	-1.07955	0.217139	-4.97171	6.63646e-07	6.23207e-05	513593	SERINC2	serine incorporator 2
ENSBTAG00000016819	8670.06	-1.20479	0.368719	-3.26749	0.00108506	0.00875716	281758	FABP3	fatty acid binding protein 3
ENSBTAG00000020159	108.123	-1.07847	0.300819	-3.58512	0.000336923	0.0038984	618218	NKAIN1	sodium/potassium transporting ATPase interacting 1
ENSBTAG00000009470	378.882	1.53992	0.258103	5.96629	2.42715e-09	1.30876e-06	286823	CLIC4	chloride intracellular channel 4
ENSBTAG00000012604	16.4735	3.08155	0.734745	4.19405	2.74019e-05	0.000744126	614724	NCMAP	non-compact myelin associated protein
ENSBTAG00000009502	45.4458	1.62351	0.412976	3.93125	8.4506e-05	0.00155928	516426	LUZP1	leucine zipper protein 1
ENSBTAG00000046988	30.5972	-2.16205	0.479475	-4.50921	6.507e-06	0.000280647	100298683	FAM43B	family with sequence similarity 43 member B
ENSBTAG00000020850	1383.9	-1.13885	0.29883	-3.81104	0.000138385	0.00220665	508406	MUL1	mitochondrial E3 ubiquitin protein ligase 1
ENSBTAG00000034680	27.6843	-1.6105	0.494831	-3.25465	0.0011353	0.00898954	618019	FAM131C	family with sequence similarity 131 member C
ENSBTAG00000016801	404.072	-1.1073	0.299944	-3.69167	0.000222783	0.00293067	509500	RXRG	retinoid X receptor gamma
ENSBTAG00000016341	943.548	1.30686	0.366296	3.56776	0.000360046	0.00405382	540509	RGS5	regulator of G protein signaling 5
ENSBTAG00000004885	71.4157	1.51025	0.440408	3.42921	0.000605332	0.00583174	533523	DDR2	discoidin domain receptor tyrosine kinase 2
ENSBTAG00000012694	121.398	1.41245	0.351746	4.01555	5.9308e-05	0.00122935	538770	UHMK1	U2AF homology motif kinase 1
ENSBTAG00000005227	99.9751	1.01967	0.273983	3.72167	0.000197913	0.00274888	530610	ATF6	activating transcription factor 6
ENSBTAG00000033835	466.138	2.41013	0.404029	5.96525	2.44259e-09	1.30876e-06	539462	MPZ	myelin protein zero
ENSBTAG00000020223	65187.1	-1.02795	0.243441	-4.22259	2.41514e-05	0.000684162	508394	CASQ1	calsequestrin 1
ENSBTAG00000038523	60.2831	-1.94402	0.381433	-5.09662	3.45763e-07	4.02715e-05	537960	ATP1A4	ATPase Na+/K+ transporting subunit alpha 4
ENSBTAG00000004776	230.882	-1.17853	0.216604	-5.44096	5.29946e-08	1.0541e-05	513978	DUSP23	dual specificity phosphatase 23
ENSBTAG00000003217	25.4877	1.86809	0.529497	3.52804	0.000418648	0.00450362	531178	CADM3	cell adhesion molecule 3
ENSBTAG00000011511	37.0814	1.26691	0.389856	3.24969	0.00115533	0.00908288	506759	IFI16	interferon gamma inducible protein 16
ENSBTAG00000005799	20.176	2.57755	0.688977	3.74112	0.0001832	0.00263189	781667	KIRREL1	kirre like nephrin family adhesion molecule 1
ENSBTAG00000052866	65.5313	1.69481	0.375481	4.5137	6.37061e-06	0.00027734	784007	LOC784007	T-lymphocyte surface antigen Ly-9
ENSBTAG00000007519	155.825	1.04952	0.271555	3.86486	0.000111153	0.00189445	505134	ADAR	adenosine deaminase RNA specific
ENSBTAG00000020542	63.7357	2.52783	0.546387	4.62644	3.71999e-06	0.000197046	617777	SHE	Src homology 2 domain containing E
ENSBTAG00000024407	26.4341	1.87707	0.555718	3.37773	0.00073086	0.00662807	NA	NA	NA
ENSBTAG00000008091	130.993	1.1714	0.247228	4.73813	2.15703e-06	0.000143778	510154	SELENBP1	selenium binding protein 1
ENSBTAG00000012496	75.0619	1.11029	0.344262	3.22512	0.00125921	0.00964381	506122	MTMR11	myotubularin related protein 11
ENSBTAG00000006720	195.018	1.57396	0.370655	4.24643	2.17201e-05	0.000641064	539491	GJA5	gap junction protein alpha 5
ENSBTAG00000010841	27.4996	1.70299	0.450858	3.77722	0.000158586	0.00238839	788719	FMO5	flavin containing dimethylaniline monoxygenase 5
ENSBTAG00000007909	83.152	1.69325	0.400094	4.23213	2.31487e-05	0.000668347	513730	NOTCH2	notch receptor 2
ENSBTAG00000003586	77.8814	1.32271	0.305386	4.33128	1.48242e-05	0.000488218	532645	MAN1A2	mannosidase alpha class 1A member 2
ENSBTAG00000001499	115.399	1.15171	0.320093	3.59805	0.000320607	0.00377077	533296	TRIM33	tripartite motif containing 33
ENSBTAG00000011322	285.84	1.12841	0.252271	4.47302	7.71222e-06	0.000319389	512233	HIPK1	homeodomain interacting protein kinase 1
ENSBTAG00000031940	150.356	1.12703	0.243957	4.61977	3.8416e-06	0.000198212	508231	RSBN1	round spermatid basic protein 1
ENSBTAG00000006081	452.878	-1.01859	0.252901	-4.02762	5.63448e-05	0.0011875	100848925	PPM1J	protein phosphatase, Mg2+/Mn2+ dependent 1J
ENSBTAG00000021602	77.0397	1.81288	0.339804	5.33507	9.55069e-08	1.60302e-05	538981	CTTNBP2NL	CTTNBP2 N-terminal like
ENSBTAG00000005439	24.581	1.61487	0.432517	3.73365	0.000188724	0.0026773	514601	FAM102B	family with sequence similarity 102 member B
ENSBTAG00000003752	109.888	1.00516	0.309449	3.24823	0.00116124	0.00910884	534742	SLC25A24	solute carrier family 25 member 24
ENSBTAG00000005990	782.808	1.22698	0.278947	4.39861	1.08946e-05	0.000401517	281135	S1PR1	sphingosine-1-phosphate receptor 1
ENSBTAG00000031358	189.618	1.06333	0.275679	3.85712	0.000114731	0.00193735	281124	DPYD	dihydropyrimidine dehydrogenase
ENSBTAG00000007101	40.726	1.6137	0.455744	3.54079	0.00039893	0.00435541	280686	F3	coagulation factor III, tissue factor
ENSBTAG00000004190	287.991	1.15717	0.3	3.85723	0.00011468	0.00193735	504657	ARHGAP29	Rho GTPase activating protein 29
ENSBTAG00000004383	137.17	1.18632	0.3441	3.4476	0.000565593	0.00560802	616665	FNBP1L	formin binding protein 1 like
ENSBTAG00000011363	56.4288	1.25503	0.322576	3.89065	9.99774e-05	0.00175759	536706	EVI5	ecotropic viral integration site 5
ENSBTAG00000024269	280.031	2.43353	0.412259	5.90292	3.57133e-09	1.65841e-06	784894	TGFBR3	transforming growth factor beta receptor 3
ENSBTAG00000000900	31.453	1.63059	0.454801	3.58528	0.00033672	0.0038984	527708	LRRC8C	leucine rich repeat containing 8 VRAC subunit C
ENSBTAG00000020214	9.45928	2.44931	0.723958	3.38323	0.000716388	0.00651436	517584	LRRC8B	leucine rich repeat containing 8 VRAC subunit B
ENSBTAG00000038233	21.2119	2.84658	0.594057	4.79177	1.65314e-06	0.000116903	507055	LOC507055	guanylate-binding protein 4
ENSBTAG00000021900	151.319	1.11411	0.267676	4.16214	3.15283e-05	0.000820973	519754	PKN2	protein kinase N2
ENSBTAG00000003322	160.585	1.13795	0.28221	4.03228	5.52381e-05	0.00116771	522221	TTLL7	tubulin tyrosine ligase like 7
ENSBTAG00000019733	78.2615	1.92678	0.508203	3.79136	0.000149825	0.00230069	535066	ADGRL4	adhesion G protein-coupled receptor L4
ENSBTAG00000011733	71.448	1.2325	0.345515	3.56713	0.000360907	0.00405794	518246	GIPC2	GIPC PDZ domain containing family member 2
ENSBTAG00000017411	10.2771	2.3744	0.658113	3.60789	0.000308692	0.00366615	613448	AK5	adenylate kinase 5
ENSBTAG00000054533	143.793	1.08036	0.266773	4.04972	5.12797e-05	0.00112147	286850	GNG12	G protein subunit gamma 12
ENSBTAG00000005443	86.634	1.3105	0.309674	4.23187	2.31759e-05	0.000668347	538742	MIER1	MIER1 transcriptional regulator
ENSBTAG00000014382	49.845	1.42897	0.426686	3.34901	0.000811023	0.00715993	519027	KANK4	KN motif and ankyrin repeat domains 4
ENSBTAG00000021975	111.346	1.0072	0.283634	3.55106	0.000383689	0.0042591	536993	PATJ	PATJ crumbs cell polarity complex component
ENSBTAG00000000074	231.605	1.14443	0.271121	4.22111	2.43098e-05	0.000684162	615371	NFIA	nuclear factor I A
ENSBTAG00000018747	211.65	1.15599	0.328025	3.5241	0.000424916	0.00455347	538954	PRKAA2	protein kinase AMP-activated catalytic subunit alpha 2
ENSBTAG00000002979	31.511	2.44348	0.617009	3.9602	7.48874e-05	0.00143699	286865	PIK3R3	phosphoinositide-3-kinase regulatory subunit 3
ENSBTAG00000024115	351.226	-1.08874	0.258537	-4.21117	2.54046e-05	0.00070641	112446032	FOXO6	forkhead box O6
ENSBTAG00000021024	1194.33	1.0249	0.261829	3.9144	9.06303e-05	0.00164184	506730	MACF1	microtubule actin crosslinking factor 1
ENSBTAG00000030190	1439.37	1.94621	0.348143	5.59025	2.26749e-08	5.96008e-06	530657	COL6A3	collagen type VI alpha 3 chain
ENSBTAG00000011534	541.665	-1.05145	0.30261	-3.47462	0.000511582	0.0051945	617017	RAMP1	receptor activity modifying protein 1
ENSBTAG00000007215	6467.73	-1.05414	0.214336	-4.91814	8.73685e-07	7.60706e-05	511497	RNPEPL1	arginyl aminopeptidase like 1
ENSBTAG00000004427	179.033	1.58292	0.342325	4.62403	3.76352e-06	0.000197848	533350	OSBPL8	oxysterol binding protein like 8
ENSBTAG00000009852	16.5417	2.08789	0.602223	3.46697	0.000526367	0.00531368	528870	NAV3	neuron navigator 3
ENSBTAG00000017549	109.663	2.5792	0.739323	3.4886	0.000485553	0.00501427	281885	KITLG	KIT ligand
ENSBTAG00000004587	77.9015	1.20973	0.342042	3.5368	0.000405008	0.00439764	515310	DUSP6	dual specificity phosphatase 6
ENSBTAG00000001745	174.674	1.29035	0.337619	3.82191	0.000132423	0.00213269	280847	LUM	lumican
ENSBTAG00000003505	2872.38	1.21651	0.327475	3.71483	0.000203342	0.00277126	280760	DCN	decorin
ENSBTAG00000010907	25280.7	-1.02123	0.261956	-3.89847	9.68039e-05	0.00172452	767949	PPP1R1A	protein phosphatase 1 regulatory inhibitor subunit 1A
ENSBTAG00000001517	17.2619	2.46033	0.726997	3.38424	0.000713764	0.00649899	506480	KRT18	keratin 18
ENSBTAG00000000836	47.928	3.35137	0.547236	6.12418	9.11538e-10	6.68349e-07	281269	KRT8	keratin 8
ENSBTAG00000005861	104.13	1.35956	0.353469	3.84633	0.000119902	0.00199803	407194	CCNT1	cyclin T1
ENSBTAG00000000859	7.97714	3.34298	1.0257	3.25923	0.00111714	0.00890494	527491	SLC38A1	solute carrier family 38 member 1
ENSBTAG00000002902	736.851	1.3534	0.322262	4.19969	2.67277e-05	0.000734404	521784	ANO6	anoctamin 6
ENSBTAG00000015024	15.3833	2.16079	0.5957	3.62731	0.000286387	0.00348457	617596	GXYLT1	glucoside xylosyltransferase 1
ENSBTAG00000020679	13.3978	2.21375	0.629517	3.51658	0.000437145	0.00465781	281705	CNTN1	contactin 1
ENSBTAG00000015296	563.302	2.07025	0.400659	5.1671	2.37758e-07	3.03872e-05	505696	PTPRB	protein tyrosine phosphatase receptor type B
ENSBTAG00000003749	113.977	1.10185	0.27034	4.07582	4.58534e-05	0.0010497	520448	KCNMB4	potassium calcium-activated channel subfamily M regulatory beta subunit 4
ENSBTAG00000019155	63.626	1.39084	0.318973	4.36037	1.29845e-05	0.000443351	538624	FRS2	fibroblast growth factor receptor substrate 2
ENSBTAG00000039435	108.875	1.04825	0.281852	3.71916	0.000199884	0.00276522	530659	LEMD3	LEM domain containing 3
ENSBTAG00000055198	255.873	-1.03437	0.273459	-3.78252	0.000155246	0.00235591	NA	NA	NA
ENSBTAG00000007156	35.0994	1.52877	0.46101	3.31614	0.000912714	0.00774834	504833	AGAP2	ArfGAP with GTPase domain, ankyrin repeat and PH domain 2
ENSBTAG00000010830	776.352	2.08296	0.362265	5.74982	8.93377e-09	2.92336e-06	533894	LRP1	LDL receptor related protein 1
ENSBTAG00000014659	36.5104	1.65018	0.451858	3.65199	0.000260215	0.00323494	533988	NEMP1	nuclear envelope integral membrane protein 1
ENSBTAG00000001510	131.535	1.02392	0.279896	3.65823	0.000253961	0.00319562	539655	CDK17	cyclin dependent kinase 17
ENSBTAG00000006040	61.3073	1.08266	0.318289	3.40149	0.000670195	0.0062331	520720	UHRF1BP1L	UHRF1 binding protein 1 like
ENSBTAG00000020638	710.395	1.88285	0.378876	4.96957	6.71029e-07	6.23207e-05	282094	TIMP3	TIMP metallopeptidase inhibitor 3
ENSBTAG00000005333	226493	-1.058	0.230538	-4.58928	4.44772e-06	0.000215893	280695	MB	myoglobin
ENSBTAG00000009064	5.13602	3.57334	1.09499	3.26334	0.00110106	0.00883728	528530	CSF2RB	colony stimulating factor 2 receptor beta common subunit
ENSBTAG00000020315	114.539	1.23942	0.33118	3.74245	0.000182232	0.00262803	516544	DENND5B	DENN domain containing 5B
ENSBTAG00000005370	120.339	1.61316	0.470052	3.43188	0.000599419	0.0058128	533191	TMTC1	transmembrane O-mannosyltransferase targeting cadherins 1
ENSBTAG00000002313	213.383	1.27653	0.370155	3.44865	0.000563407	0.00559556	281878	ITPR2	inositol 1,4,5-trisphosphate receptor type 2
ENSBTAG00000009778	157.176	1.01949	0.243289	4.19045	2.78405e-05	0.000752585	541140	KRAS	KRAS proto-oncogene, GTPase
ENSBTAG00000019294	794.243	1.23073	0.33008	3.72859	0.000192557	0.00269936	100336551	ABCC9	ATP binding cassette subfamily C member 9
ENSBTAG00000017260	31.4439	1.82123	0.436105	4.17613	2.96513e-05	0.000789814	536636	PDE3A	phosphodiesterase 3A
ENSBTAG00000008541	49.3854	1.3567	0.408353	3.32238	0.000892538	0.00765166	493719	MGST1	microsomal glutathione S-transferase 1
ENSBTAG00000000369	297.882	1.32847	0.332784	3.992	6.55178e-05	0.00132088	538419	EPS8	epidermal growth factor receptor pathway substrate 8
ENSBTAG00000036078	839.618	2.09299	0.216337	9.67468	3.86303e-22	5.38158e-18	786490	EMP1	epithelial membrane protein 1
ENSBTAG00000030424	120.66	1.7762	0.327764	5.41914	5.98878e-08	1.12743e-05	536944	CLEC1A	C-type lectin domain family 1 member A
ENSBTAG00000049220	17.4094	3.02061	0.762359	3.96219	7.4264e-05	0.00143615	NA	NA	NA
ENSBTAG00000018137	373.08	1.67099	0.394303	4.23783	2.25695e-05	0.000657772	NA	NA	NA
ENSBTAG00000003291	15.6217	2.00547	0.521162	3.84807	0.000119051	0.00199338	538579	RIMKLB	ribosomal modification protein rimK like family member B
ENSBTAG00000008612	346.2	1.47988	0.349698	4.23188	2.31751e-05	0.000668347	511581	C1R	complement C1r
ENSBTAG00000004840	365.698	1.37062	0.378666	3.6196	0.000295063	0.00355274	767827	C1S	complement C1s
ENSBTAG00000019782	230.881	-1.17401	0.317671	-3.69566	0.000219314	0.00290565	281543	TPI1	triosephosphate isomerase 1
ENSBTAG00000010660	21.5801	2.07322	0.56599	3.66299	0.000249289	0.00316288	408015	CACNA1C	calcium voltage-gated channel subunit alpha1 C
ENSBTAG00000015089	3693.4	-1.08384	0.242676	-4.46622	7.9615e-06	0.000323358	326598	LGALS1	galectin 1
ENSBTAG00000017463	770.594	-1.17411	0.215964	-5.43661	5.43043e-08	1.0541e-05	509108	RPS19BP1	ribosomal protein S19 binding protein 1
ENSBTAG00000021076	224.936	1.06285	0.257554	4.1267	3.68009e-05	0.000923735	528167	TNRC6B	trinucleotide repeat containing adaptor 6B
ENSBTAG00000004048	459.307	-1.94169	0.599355	-3.23963	0.00119683	0.0092886	540119	MCHR1	melanin concentrating hormone receptor 1
ENSBTAG00000012088	611.083	1.48727	0.281658	5.2804	1.28901e-07	2.01766e-05	514588	FBLN1	fibulin 1
ENSBTAG00000000647	3934.42	-1.07541	0.243573	-4.41514	1.00947e-05	0.000383185	790464	SELENOO	selenoprotein O
ENSBTAG00000002107	47.6006	1.46407	0.390209	3.75201	0.000175421	0.00256431	445417	FZD1	frizzled class receptor 1
ENSBTAG00000053050	22.8836	2.35498	0.572618	4.11264	3.91153e-05	0.000945026	514205	SAMD9	sterile alpha motif domain containing 9
ENSBTAG00000024426	63.7475	1.48599	0.388502	3.82491	0.000130819	0.00211666	539311	PPP1R9A	protein phosphatase 1 regulatory subunit 9A
ENSBTAG00000003238	260.347	1.08498	0.278492	3.89591	9.78298e-05	0.00173606	518540	MEOX2	mesenchyme homeobox 2
ENSBTAG00000012805	775.618	1.00164	0.287206	3.48755	0.000487474	0.00503037	526460	TSPAN13	tetraspanin 13
ENSBTAG00000014389	65.2964	1.17635	0.357708	3.28858	0.00100694	0.00829551	523019	SP4	Sp4 transcription factor
ENSBTAG00000005997	51.5913	1.50445	0.396361	3.79567	0.000147247	0.00228175	281585	ABCB1	multidrug resistance protein 1
ENSBTAG00000009717	200.151	1.96076	0.338154	5.79843	6.6938e-09	2.52031e-06	511711	FGL2	fibrinogen like 2
ENSBTAG00000003658	34.5912	3.42569	0.642499	5.33181	9.72387e-08	1.61266e-05	281450	RELN	reelin
ENSBTAG00000015509	2841.83	1.08852	0.239844	4.53844	5.66718e-06	0.000258005	520472	NAMPT	nicotinamide phosphoribosyltransferase
ENSBTAG00000014958	72.9099	1.44348	0.397456	3.6318	0.000281456	0.00343642	282463	PRKAR2B	protein kinase cAMP-dependent type II regulatory subunit beta
ENSBTAG00000011412	525.107	1.68096	0.403437	4.16661	3.09166e-05	0.000811109	520030	LAMB1	laminin subunit beta 1
ENSBTAG00000017869	3574.28	1.03931	0.257649	4.03384	5.48727e-05	0.00116434	281040	CAV1	caveolin 1
ENSBTAG00000021204	71.8537	1.67968	0.298609	5.62503	1.85476e-08	5.16774e-06	534965	TES	testin LIM domain protein
ENSBTAG00000011246	26.1444	1.3064	0.397411	3.28727	0.00101162	0.00832421	505502	FOXP2	forkhead box P2
ENSBTAG00000003490	166.914	1.10513	0.279982	3.94713	7.90939e-05	0.00149304	509821	ELMO1	engulfment and cell motility 1
ENSBTAG00000018909	109.106	1.39679	0.319099	4.37729	1.20167e-05	0.000427764	534129	CREB5	cAMP responsive element binding protein 5
ENSBTAG00000015303	110.402	1.01887	0.285319	3.57098	0.000355644	0.00402476	535171	MPP6	membrane palmitoylated protein 6
ENSBTAG00000007206	733.357	1.21418	0.258716	4.69308	2.69117e-06	0.000161816	529423	STRIP2	striatin interacting protein 2
ENSBTAG00000013953	586.397	1.4961	0.337533	4.43244	9.31711e-06	0.000358554	281660	CALD1	caldesmon 1
ENSBTAG00000015802	87.2887	2.02925	0.411582	4.93037	8.20731e-07	7.23646e-05	785086	CREB3L2	cAMP responsive element binding protein 3 like 2
ENSBTAG00000021617	50.8337	2.34633	0.500267	4.69017	2.72984e-06	0.000162519	614589	ZC3HAV1	zinc finger CCCH-type containing, antiviral 1
ENSBTAG00000014021	127.289	1.42605	0.258241	5.52216	3.34862e-08	7.64748e-06	540792	UBN2	ubinuclein 2
ENSBTAG00000003495	138.355	1.57558	0.367136	4.29154	1.77439e-05	0.000554238	521504	KDM7A	lysine demethylase 7A
ENSBTAG00000011228	459.587	-1.03551	0.224521	-4.61207	3.98688e-06	0.000201527	509781	FASTK	Fas activated serine/threonine kinase
ENSBTAG00000011229	397.581	-1.09085	0.254656	-4.28364	1.83861e-05	0.000568323	539388	TMUB1	transmembrane and ubiquitin like domain containing 1
ENSBTAG00000024199	884.595	1.15743	0.255084	4.53746	5.69364e-06	0.000258096	789336	KMT2C	lysine methyltransferase 2C
ENSBTAG00000004574	13.5661	3.24233	0.702086	4.61814	3.87192e-06	0.000199033	281566	UGT8	UDP glycosyltransferase 8
ENSBTAG00000017808	8.49391	2.7595	0.80383	3.43293	0.00059709	0.00580465	540514	ARSJ	arylsulfatase family member J
ENSBTAG00000017682	302.09	1.11386	0.279853	3.98016	6.88683e-05	0.00137254	538481	TET2	tet methylcytosine dioxygenase 2
ENSBTAG00000046333	2463.31	1.07193	0.304314	3.52246	0.00042756	0.00457476	101904203	C6H4orf54	chromosome 6 C4orf54 homolog
ENSBTAG00000020536	42.0032	2.07713	0.604457	3.43635	0.000589602	0.00575596	527520	HERC6	HECT and RLD domain containing E3 ubiquitin protein ligase family member 6
ENSBTAG00000017704	64.0863	1.18032	0.359525	3.28299	0.00102711	0.00841688	536203	ABCG2	ATP binding cassette subfamily G member 2
ENSBTAG00000020031	145.934	1.20616	0.325097	3.71014	0.000207145	0.00280169	530393	PKD2	polycystin 2, transient receptor potential cation channel
ENSBTAG00000005773	111.009	1.63989	0.283149	5.7916	6.97193e-09	2.55594e-06	506980	PGM2	phosphoglucomutase 2
ENSBTAG00000017488	87.9486	1.1205	0.285749	3.92129	8.80771e-05	0.00160911	530358	KLF3	Kruppel like factor 3
ENSBTAG00000033160	51.1113	1.44963	0.382415	3.79073	0.000150207	0.00230069	511583	FAM114A1	family with sequence similarity 114 member A1
ENSBTAG00000014522	91.8244	1.13821	0.316862	3.59213	0.000327984	0.00382997	614774	SMIM14	small integral membrane protein 14
ENSBTAG00000000175	44.4621	1.29371	0.371582	3.48164	0.000498362	0.00510469	539533	N4BP2	NEDD4 binding protein 2
ENSBTAG00000027569	698.828	1.10343	0.317511	3.47525	0.000510382	0.00518609	514013	APBB2	amyloid beta precursor protein binding family B member 2
ENSBTAG00000053278	6.80876	-5.58254	1.50084	-3.71962	0.000199521	0.00276295	NA	NA	NA
ENSBTAG00000020658	97.519	1.16997	0.257872	4.53699	5.70623e-06	0.000258096	540694	LNX1	ligand of numb-protein X 1
ENSBTAG00000007173	332.756	1.476	0.353202	4.17892	2.92896e-05	0.000783173	282301	PDGFRA	platelet derived growth factor receptor alpha
ENSBTAG00000044044	120.555	1.44309	0.284471	5.0729	3.91792e-07	4.33179e-05	100300400	CLOCK	clock circadian regulator
ENSBTAG00000010389	1369.59	-1.11803	0.315905	-3.53914	0.000401427	0.0043717	513376	STBD1	starch binding domain 1
ENSBTAG00000017642	4.59489	4.79005	1.36711	3.50377	0.000458718	0.0047904	539527	BMP3	bone morphogenetic protein 3
ENSBTAG00000013495	438.927	1.02784	0.248959	4.12854	3.65067e-05	0.000918006	537096	WDFY3	WD repeat and FYVE domain containing 3
ENSBTAG00000014947	26.4561	1.98198	0.512845	3.86467	0.000111238	0.00189445	282333	PTPN13	protein tyrosine phosphatase non-receptor type 13
ENSBTAG00000011044	48.1743	-1.28481	0.350959	-3.66086	0.000251372	0.00317485	506194	TACC3	transforming acidic coiled-coil containing protein 3
ENSBTAG00000019636	326.913	1.55316	0.332641	4.66917	3.02419e-06	0.000173375	516087	SCARA5	scavenger receptor class A member 5
ENSBTAG00000020148	416.046	1.29243	0.360927	3.58086	0.000342471	0.00393197	280939	TEK	TEK receptor tyrosine kinase
ENSBTAG00000012375	78.0628	1.06274	0.312323	3.40268	0.000667283	0.00623051	767834	KLHL9	kelch like family member 9
ENSBTAG00000003097	197.719	1.08698	0.246346	4.4124	1.02231e-05	0.000387005	536760	DENND4C	DENN domain containing 4C
ENSBTAG00000020815	75.4556	1.07728	0.317223	3.39596	0.000683887	0.00632102	613759	UHRF2	ubiquitin like with PHD and ring finger domains 2
ENSBTAG00000011770	146.455	1.16748	0.336116	3.47343	0.000513858	0.00521002	407101	TJP2	tight junction protein 2
ENSBTAG00000018437	131.835	1.24033	0.282776	4.38624	1.15325e-05	0.000418384	508938	SMC5	structural maintenance of chromosomes 5
ENSBTAG00000016229	1041.95	1.17681	0.202206	5.81986	5.88968e-09	2.34426e-06	539139	KLF9	Kruppel like factor 9
ENSBTAG00000015978	236.07	1.04678	0.274959	3.80702	0.00014065	0.00222912	327662	ANXA1	annexin A1
ENSBTAG00000012757	306.515	1.49176	0.188794	7.90152	2.75529e-15	1.9192e-11	281778	GCNT1	glucosaminyl (N-acetyl) transferase 1
ENSBTAG00000017734	185.426	1.04601	0.275165	3.80139	0.000143889	0.00224974	519494	VPS13A	vacuolar protein sorting 13 homolog A
ENSBTAG00000009789	119.522	1.25125	0.361985	3.45663	0.000546984	0.00546631	536654	GNAQ	G protein subunit alpha q
ENSBTAG00000050436	37.7587	1.74237	0.488	3.57042	0.000356412	0.00403018	112441516	SPAAR	small regulatory polypeptide of amino acid response
ENSBTAG00000010082	1264.77	1.25816	0.388641	3.23733	0.00120655	0.00935365	100139730	COL15A1	collagen type XV alpha 1 chain
ENSBTAG00000018035	60.3012	1.22683	0.334853	3.6638	0.000248502	0.00315663	282382	TGFBR1	transforming growth factor beta receptor 1
ENSBTAG00000001687	45.7531	2.72085	0.517026	5.26249	1.42119e-07	2.12888e-05	338078	STC1	stanniocalcin 1
ENSBTAG00000020436	33.6915	1.44106	0.375666	3.83603	0.000125041	0.00205661	536335	KIF27	kinesin family member 27
ENSBTAG00000010647	21.5218	2.70399	0.548093	4.93345	8.07901e-07	7.1687e-05	505824	NTRK2	neurotrophic receptor tyrosine kinase 2
ENSBTAG00000024081	178.553	1.6556	0.350927	4.71778	2.38434e-06	0.00015184	533916	ECM2	extracellular matrix protein 2
ENSBTAG00000004468	58.668	-1.36937	0.340944	-4.01642	5.9089e-05	0.00122861	539422	BARX1	BARX homeobox 1
ENSBTAG00000008772	21.353	1.45916	0.437959	3.33173	0.000863085	0.00747274	539217	SMC2	structural maintenance of chromosomes 2
ENSBTAG00000038794	289.025	1.07	0.282619	3.786	0.00015309	0.00233336	521172	TMEM245	transmembrane protein 245
ENSBTAG00000014471	927.277	1.22261	0.289231	4.22709	2.36732e-05	0.000675803	100532750	PALM2	paralemmin 2
ENSBTAG00000020243	47.7617	2.71995	0.550284	4.94281	7.70035e-07	6.96582e-05	781282	SVEP1	sushi, von Willebrand factor type A, EGF and pentraxin domain containing 1
ENSBTAG00000009654	96.7001	1.35254	0.341205	3.96401	7.37018e-05	0.00143	281136	LPAR1	lysophosphatidic acid receptor 1
ENSBTAG00000044070	37.8381	1.6103	0.405844	3.96779	7.25424e-05	0.00141539	517400	SNX30	sorting nexin family member 30
ENSBTAG00000000575	98.5019	1.60527	0.473731	3.38857	0.000702576	0.00643074	540664	TNC	tenascin C
ENSBTAG00000038375	565.502	1.34545	0.342312	3.93048	8.47751e-05	0.00156217	100125834	STOM	stomatin
ENSBTAG00000014918	390.835	-1.07356	0.240796	-4.45837	8.25837e-06	0.000333471	506009	IBA57	iron-sulfur cluster assembly factor IBA57
ENSBTAG00000007812	1731.44	-1.01644	0.237774	-4.27482	1.91292e-05	0.000584407	338084	NDUFA13	NADH:ubiquinone oxidoreductase subunit A13
ENSBTAG00000020923	331.262	-1.06765	0.272713	-3.91491	9.04396e-05	0.00164051	104968455	GDF1	growth differentiation factor 1
ENSBTAG00000008626	40.9514	-1.24446	0.383075	-3.24861	0.00115969	0.0091018	408008	KCNN1	potassium calcium-activated channel subfamily N member 1
ENSBTAG00000012632	4137.9	-1.10916	0.269133	-4.12121	3.76884e-05	0.000932845	614105	TECR	trans-2,3-enoyl-CoA reductase
ENSBTAG00000016936	419.666	-1.1255	0.234553	-4.7985	1.5986e-06	0.000114782	539805	MISP3	MISP family member 3
ENSBTAG00000015117	1026.25	-1.2205	0.219321	-5.56493	2.62264e-08	6.40982e-06	504718	GADD45GIP1	GADD45G interacting protein 1
ENSBTAG00000009661	244.833	-1.06164	0.21742	-4.88291	1.04534e-06	8.36935e-05	512830	RNASEH2A	ribonuclease H2 subunit A
ENSBTAG00000010303	134.693	1.06189	0.309667	3.42915	0.000605479	0.00583174	281839	ICAM1	intercellular adhesion molecule 1
ENSBTAG00000046837	4810	-1.05121	0.230276	-4.565	4.99491e-06	0.00023429	107131321	ZNF358	zinc finger protein 358
ENSBTAG00000052882	155.087	-1.0508	0.232606	-4.51752	6.25671e-06	0.000274095	NA	NA	NA
ENSBTAG00000025540	643.242	-1.1661	0.216213	-5.39328	6.91828e-08	1.26814e-05	535305	ALKBH7	alkB homolog 7
ENSBTAG00000038464	1406.17	-1.30443	0.336367	-3.878	0.000105318	0.0018329	531199	PLIN5	perilipin 5
ENSBTAG00000031573	27045.1	-1.62153	0.311399	-5.20724	1.91669e-07	2.543e-05	780788	NMRK2	nicotinamide riboside kinase 2
ENSBTAG00000008396	970.609	-1.02922	0.250129	-4.11477	3.87562e-05	0.000942256	511926	MRPL54	mitochondrial ribosomal protein L54
ENSBTAG00000025443	406.04	1.1366	0.233073	4.87659	1.07936e-06	8.49521e-05	523042	FNIP1	folliculin interacting protein 1
ENSBTAG00000000682	77.117	1.50262	0.343628	4.37282	1.22652e-05	0.000429466	789597	RAPGEF6	Rap guanine nucleotide exchange factor 6
ENSBTAG00000006748	301.239	1.15371	0.247796	4.65591	3.22548e-06	0.000181186	534524	DMXL1	Dmx like 1
ENSBTAG00000005010	21.3073	-1.65091	0.49794	-3.31547	0.000914888	0.00775407	533359	MXD3	MAX dimerization protein 3
ENSBTAG00000011400	19166.1	-1.13802	0.25587	-4.44765	8.68165e-06	0.000342651	505406	DBN1	drebrin 1
ENSBTAG00000002098	8273.93	-1.12408	0.230619	-4.8742	1.09248e-06	8.55019e-05	616156	CDC34	cell division cycle 34
ENSBTAG00000016648	10644.7	-1.0425	0.219241	-4.75503	1.98414e-06	0.000134834	508716	BSG	basigin
ENSBTAG00000009482	452.605	1.47236	0.29313	5.02289	5.0899e-07	5.2916e-05	541306	AFF4	AF4/FMR2 family member 4
ENSBTAG00000054857	89.5938	1.42966	0.358644	3.98628	6.71171e-05	0.00134534	509490	ANKHD1	ankyrin repeat and KH domain containing 1
ENSBTAG00000011642	131.475	1.23979	0.302136	4.10342	4.0708e-05	0.000965146	516521	RBM27	RNA binding motif protein 27
ENSBTAG00000002804	449.488	1.57353	0.362142	4.34505	1.39243e-05	0.000467755	527165	PDGFRB	platelet derived growth factor receptor beta
ENSBTAG00000012834	51.5357	-1.4311	0.375435	-3.81185	0.000137932	0.00220359	540390	ARSI	arylsulfatase family member I
ENSBTAG00000008340	328.209	-1.00216	0.212716	-4.71124	2.4621e-06	0.000155202	613998	ATOX1	antioxidant 1 copper chaperone
ENSBTAG00000037508	67.7119	1.63034	0.353127	4.61687	3.89572e-06	0.000199033	537712	EBF1	EBF transcription factor 1
ENSBTAG00000030259	140.952	1.87609	0.382666	4.90268	9.45389e-07	8.03062e-05	524957	RASGRF2	Ras protein specific guanine nucleotide releasing factor 2
ENSBTAG00000019900	318.053	1.4794	0.323222	4.57706	4.71558e-06	0.000225748	521633	LNPEP	leucyl and cystinyl aminopeptidase
ENSBTAG00000021445	15.7206	2.25812	0.62307	3.62418	0.00028988	0.00351463	407768	ST8SIA4	ST8 alpha-N-acetyl-neuraminide alpha-2,8-sialyltransferase 4
ENSBTAG00000003051	39.9195	1.20239	0.351358	3.42213	0.000621325	0.00594076	536759	FER	FER tyrosine kinase
ENSBTAG00000025029	78.3814	1.43606	0.355835	4.03575	5.44277e-05	0.00116021	521539	MAN2A1	mannosidase alpha class 2A member 1
ENSBTAG00000034586	91.7269	1.7654	0.308482	5.72288	1.0473e-08	3.3159e-06	510077	MAL	mal, T cell differentiation protein
ENSBTAG00000009510	77.3653	1.56604	0.421964	3.71132	0.000206184	0.00279411	516422	ADRA2B	adrenoceptor alpha 2B
ENSBTAG00000034995	107.168	1.15062	0.339814	3.38602	0.000709132	0.00647306	539436	ITPRIPL1	ITPRIP like 1
ENSBTAG00000015441	125.565	1.72945	0.418878	4.12877	3.64706e-05	0.000918006	281595	ACTG2	actin gamma 2, smooth muscle
ENSBTAG00000008765	541.274	-1.02616	0.211748	-4.84611	1.25908e-06	9.63753e-05	511492	PRADC1	protease associated domain containing 1
ENSBTAG00000012519	1156.69	1.35289	0.272168	4.97079	6.66802e-07	6.23207e-05	280960	XDH	xanthine dehydrogenase
ENSBTAG00000019839	378.662	1.35395	0.286009	4.73395	2.20187e-06	0.000145375	510559	LTBP1	latent transforming growth factor beta binding protein 1
ENSBTAG00000024980	45.3162	1.98766	0.384985	5.16295	2.43092e-07	3.07865e-05	280957	VIT	vitrin
ENSBTAG00000018590	93.497	1.13387	0.281757	4.02426	5.71538e-05	0.00119551	537010	STRN	striatin
ENSBTAG00000008703	37.866	1.23783	0.362524	3.41448	0.000639044	0.00604791	347700	EIF2AK2	eukaryotic translation initiation factor 2 alpha kinase 2
ENSBTAG00000013861	18.8621	2.27797	0.623373	3.65427	0.000257919	0.00322538	337925	SLC8A1	solute carrier family 8 member A1
ENSBTAG00000017429	198.203	1.01103	0.216609	4.66754	3.04821e-06	0.000174036	533479	PREPL	prolyl endopeptidase like
ENSBTAG00000004159	685.858	-1.01467	0.250256	-4.05454	5.0232e-05	0.00111252	539492	SIX2	SIX homeobox 2
ENSBTAG00000017500	79.0989	-2.31738	0.502915	-4.60788	4.0679e-06	0.000203118	521931	KCNK12	potassium two pore domain channel subfamily K member 12
ENSBTAG00000017448	90.076	1.70727	0.373364	4.57266	4.81561e-06	0.000228963	511566	EFEMP1	EGF containing fibulin extracellular matrix protein 1
ENSBTAG00000052525	303.602	-1.01541	0.260601	-3.89644	9.76175e-05	0.00173458	514560	CHCHD5	coiled-coil-helix-coiled-coil-helix domain containing 5
ENSBTAG00000018046	116.973	1.2332	0.33388	3.69353	0.000221162	0.00291486	515585	B3GNT2	UDP-GlcNAc:betaGal beta-1,3-N-acetylglucosaminyltransferase 2
ENSBTAG00000016717	94.7538	1.25355	0.299352	4.18755	2.81979e-05	0.000758349	540684	CEP68	centrosomal protein 68
ENSBTAG00000017626	78.1191	1.23321	0.334701	3.6845	0.00022915	0.00298583	281779	GFPT1	glutamine--fructose-6-phosphate transaminase 1
ENSBTAG00000002783	682.777	1.01566	0.296172	3.42928	0.000605174	0.00583174	100125835	PCYOX1	prenylcysteine oxidase 1
ENSBTAG00000011324	379.538	1.16201	0.304674	3.81394	0.000136767	0.00219001	540451	EMILIN1	elastin microfibril interfacer 1
ENSBTAG00000007888	52.6592	1.33501	0.347679	3.83977	0.000123149	0.00203688	517590	EFR3B	EFR3 homolog B
ENSBTAG00000011155	385.631	1.13017	0.226353	4.99298	5.94551e-07	5.83288e-05	540170	PUM2	pumilio RNA binding family member 2
ENSBTAG00000005847	1212.39	1.02906	0.280556	3.66795	0.000244506	0.00313008	282041	ROCK2	Rho associated coiled-coil containing protein kinase 2
ENSBTAG00000001141	97.8268	1.18059	0.336208	3.51148	0.000445613	0.00469935	517541	ADAM17	ADAM metallopeptidase domain 17
ENSBTAG00000019979	94.5851	1.37168	0.378696	3.62211	0.000292205	0.00352748	784304	CMPK2	cytidine/uridine monophosphate kinase 2
ENSBTAG00000023867	118.399	1.28553	0.36625	3.50998	0.000448137	0.00471525	783330	RC3H2	ring finger and CCCH-type domains 2
ENSBTAG00000004848	69.571	1.53149	0.430796	3.55502	0.000377949	0.00421554	516730	OLFML2A	olfactomedin like 2A
ENSBTAG00000006305	22912.9	-1.02508	0.244136	-4.19881	2.6832e-05	0.00073582	280715	AK1	adenylate kinase 1
ENSBTAG00000046548	1073.08	-1.0269	0.243463	-4.2179	2.46592e-05	0.000691201	404124	ST6GALNAC4	ST6 N-acetylgalactosaminide alpha-2,6-sialyltransferase 4
ENSBTAG00000014150	277.778	-1.13359	0.23189	-4.88849	1.01613e-06	8.23004e-05	616015	C11H9orf16	chromosome 11 C9orf16 homolog
ENSBTAG00000012484	698.249	-1.00268	0.225403	-4.4484	8.6511e-06	0.000342651	327707	ENDOG	endonuclease G
ENSBTAG00000001933	3063.9	-1.02687	0.209502	-4.90148	9.5118e-07	8.03084e-05	514460	PTPA	protein phosphatase 2 phosphatase activator
ENSBTAG00000020313	97.3158	1.1524	0.304052	3.79015	0.000150557	0.00230069	538717	FNBP1	formin binding protein 1
ENSBTAG00000002319	786.013	1.37874	0.371136	3.71491	0.000203279	0.00277126	534512	HMCN2	hemicentin 2
ENSBTAG00000004091	72.8281	1.58034	0.327512	4.82528	1.39808e-06	0.000104713	540249	GTF3C4	general transcription factor IIIC subunit 4
ENSBTAG00000012880	489.387	-1.33463	0.256646	-5.20027	1.98996e-07	2.59085e-05	100848156	DNLZ	DNL-type zinc finger
ENSBTAG00000025161	2290.73	-1.05115	0.254953	-4.12292	3.74107e-05	0.000932323	512112	AGPAT2	1-acylglycerol-3-phosphate O-acyltransferase 2
ENSBTAG00000013889	331.117	-1.26304	0.209138	-6.03927	1.54814e-09	1.03647e-06	514305	TMEM141	transmembrane protein 141
ENSBTAG00000050722	3533.72	-1.14688	0.249634	-4.59425	4.3431e-06	0.000212294	618691	PHPT1	phosphohistidine phosphatase 1
ENSBTAG00000047357	80.1524	-1.24592	0.305911	-4.07282	4.64482e-05	0.00105044	100299353	RNF208	ring finger protein 208
ENSBTAG00000000053	415.532	1.04706	0.259248	4.03883	5.37178e-05	0.00115485	514193	FILIP1	filamin A interacting protein 1
ENSBTAG00000016751	61.5729	1.23483	0.360168	3.42847	0.000606993	0.00583174	535127	MYO6	myosin VI
ENSBTAG00000024688	195.995	1.53073	0.32677	4.68441	2.80761e-06	0.000166438	523186	PHIP	pleckstrin homology domain interacting protein
ENSBTAG00000055014	19.6236	1.84165	0.518876	3.54931	0.000386242	0.00428038	785404	SH3BGRL2	SH3 domain binding glutamate rich protein like 2
ENSBTAG00000012929	103.573	1.1765	0.263045	4.47263	7.72622e-06	0.000319389	537625	CEP85L	centrosomal protein 85 like
ENSBTAG00000039574	29.2514	-2.61609	0.70479	-3.71187	0.000205735	0.00279075	100125284	NEPN	nephrocan
ENSBTAG00000045879	31.8244	1.93794	0.522821	3.70669	0.000209982	0.00283181	101903708	CALHM5	calcium homeostasis modulator family member 5
ENSBTAG00000008817	330.967	1.15907	0.286874	4.04035	5.33717e-05	0.00115082	529670	LAMA4	laminin subunit alpha 4
ENSBTAG00000007288	62.8313	1.36291	0.3189	4.27379	1.92174e-05	0.000585817	511802	CDK19	cyclin dependent kinase 19
ENSBTAG00000011234	600.322	1.43244	0.245356	5.83821	5.27648e-09	2.16196e-06	535530	FOXO3	forkhead box O3
ENSBTAG00000017527	75.0601	1.50918	0.431439	3.49802	0.000468727	0.0048803	526200	CRYBG1	crystallin beta-gamma domain containing 1
ENSBTAG00000020713	19.1409	1.88375	0.485899	3.87683	0.000105828	0.0018378	538296	BACH2	BTB domain and CNC homolog 2
ENSBTAG00000011667	233.168	1.40298	0.284038	4.93939	7.83656e-07	7.0433e-05	521179	PM20D2	peptidase M20 domain containing 2
ENSBTAG00000003384	23.288	1.6114	0.469279	3.43378	0.000595222	0.00579863	512152	CEP162	centrosomal protein 162
ENSBTAG00000020829	66.1717	1.41097	0.351848	4.01018	6.06721e-05	0.00124525	509657	PTPRK	protein tyrosine phosphatase receptor type K
ENSBTAG00000010229	240.773	2.66431	0.763561	3.48932	0.000484247	0.0050082	NA	NA	NA
ENSBTAG00000005960	392.788	1.06651	0.238683	4.4683	7.88429e-06	0.000322441	538959	EPB41L2	erythrocyte membrane protein band 4.1 like 2
ENSBTAG00000021830	240.867	2.15493	0.365011	5.90374	3.55342e-09	1.65841e-06	615535	ENPP1	ectonucleotide pyrophosphatase/phosphodiesterase 1
ENSBTAG00000052619	13.8653	-1.90371	0.581592	-3.27328	0.00106308	0.00864041	NA	NA	NA
ENSBTAG00000001752	30.9921	1.59558	0.452288	3.52781	0.000419015	0.00450409	515729	FUCA2	alpha-L-fucosidase 2
ENSBTAG00000016498	39.3201	2.33367	0.522062	4.47009	7.81857e-06	0.00032225	522158	PHACTR2	phosphatase and actin regulator 2
ENSBTAG00000009665	416.274	1.72452	0.395668	4.35849	1.30966e-05	0.000446084	534358	UTRN	utrophin
ENSBTAG00000005376	295.645	1.00121	0.264744	3.7818	0.0001557	0.00236023	539435	FBXO30	F-box protein 30
ENSBTAG00000008112	145.507	1.27	0.250424	5.07139	3.94923e-07	4.33202e-05	516630	SHPRH	SNF2 histone linker PHD RING helicase
ENSBTAG00000001826	100.257	1.7748	0.404459	4.38807	1.1436e-05	0.000415966	539603	SASH1	SAM and SH3 domain containing 1
ENSBTAG00000048114	27.0699	1.91311	0.521683	3.66718	0.000245238	0.00313432	100848331	LOC100848331	retinoic acid early transcript 1E-like
ENSBTAG00000052173	10.31	2.62233	0.794334	3.30129	0.000962401	0.00801387	NA	NA	NA
ENSBTAG00000031701	41.9926	-1.20577	0.355829	-3.38861	0.000702471	0.00643074	509236	TAGAP	T cell activation RhoGTPase activating protein
ENSBTAG00000016644	85.175	1.76365	0.340673	5.17697	2.25514e-07	2.90892e-05	525695	LVRN	laeverin
ENSBTAG00000020199	48.9856	1.76623	0.41298	4.27679	1.89604e-05	0.000581801	526585	F2R	coagulation factor II thrombin receptor
ENSBTAG00000025856	59.912	1.18274	0.280897	4.21059	2.547e-05	0.000706818	528498	JMY	junction mediating and regulatory protein, p53 cofactor
ENSBTAG00000015716	57.0314	1.39275	0.350274	3.97618	7.00324e-05	0.00138595	100125317	ERO1A	endoplasmic reticulum oxidoreductase 1 alpha
ENSBTAG00000051359	101.513	1.86624	0.433135	4.30868	1.64235e-05	0.000523559	NA	NA	NA
ENSBTAG00000001405	130.199	1.46106	0.287087	5.08926	3.59457e-07	4.13851e-05	281195	GLCE	glucuronic acid epimerase
ENSBTAG00000007433	60.8038	1.31128	0.314132	4.17431	2.98896e-05	0.000793115	515330	MYO9A	myosin IXA
ENSBTAG00000025803	1111.57	-1.00298	0.215849	-4.64666	3.37353e-06	0.000187238	613490	INSYN1	inhibitory synaptic factor 1
ENSBTAG00000007149	71.7287	1.2792	0.393018	3.25482	0.00113465	0.00898954	516993	NYNRIN	NYN domain and retroviral integrase containing
ENSBTAG00000025778	782.895	-1.14953	0.258459	-4.44762	8.6825e-06	0.000342651	509858	EMC9	ER membrane protein complex subunit 9
ENSBTAG00000021394	2356.09	-1.023	0.246317	-4.15319	3.27872e-05	0.000841175	510040	FITM1	fat storage inducing transmembrane protein 1
ENSBTAG00000007415	1826.08	1.08597	0.302943	3.58473	0.000337425	0.00390028	536818	SLC7A8	solute carrier family 7 member 8
ENSBTAG00000019612	485.368	1.11165	0.284258	3.91072	9.20232e-05	0.00166274	616089	RNASE4	ribonuclease A family member 4
ENSBTAG00000003172	12.9501	1.90498	0.562481	3.38675	0.000707254	0.00646506	539573	MEIS2	Meis homeobox 2
ENSBTAG00000002006	411.883	2.28207	0.309842	7.36527	1.76785e-13	8.20928e-10	281530	THBS1	thrombospondin 1
ENSBTAG00000048958	205.364	1.68529	0.359029	4.69403	2.67878e-06	0.000161816	524130	STARD9	StAR related lipid transfer domain containing 9
ENSBTAG00000006470	81.0971	1.36829	0.268996	5.08666	3.64425e-07	4.15831e-05	541215	TTBK2	tau tubulin kinase 2
ENSBTAG00000021087	223.366	1.21294	0.231351	5.24286	1.58109e-07	2.27073e-05	522464	UBR1	ubiquitin protein ligase E3 component n-recognin 1
ENSBTAG00000020281	60.6582	1.64253	0.39931	4.11341	3.89855e-05	0.000944533	510366	NIN	ninein
ENSBTAG00000011494	221.766	1.09234	0.276981	3.94372	8.02266e-05	0.0015022	505472	PYGL	glycogen phosphorylase L
ENSBTAG00000021945	347.153	1.84678	0.411924	4.48331	7.34942e-06	0.000308388	521854	NID2	nidogen 2
ENSBTAG00000006703	152.263	1.05384	0.291887	3.61042	0.000305696	0.00364239	515331	PTGDR	prostaglandin D2 receptor
ENSBTAG00000053677	28.1459	1.96868	0.433004	4.54657	5.45274e-06	0.000249876	538029	HERC1	HECT and RLD domain containing E3 ubiquitin protein ligase family member 1
ENSBTAG00000008807	60.9623	-1.18563	0.355047	-3.33934	0.000839762	0.00731628	513821	FBXL22	F-box and leucine rich repeat protein 22
ENSBTAG00000020814	42.2869	-1.45329	0.340139	-4.27264	1.93173e-05	0.000586295	529849	C2CD4B	C2 calcium dependent domain containing 4B
ENSBTAG00000010952	28.8682	-1.81952	0.466485	-3.9005	9.59946e-05	0.00171449	529823	LOC529823	C2 calcium-dependent domain-containing protein 4A
ENSBTAG00000015904	231.947	1.43404	0.248673	5.76675	8.0813e-09	2.81451e-06	535597	RORA	RAR related orphan receptor A
ENSBTAG00000008575	45.4841	1.81313	0.368774	4.91663	8.80451e-07	7.61836e-05	517509	CGNL1	cingulin like 1
ENSBTAG00000053119	39.3382	1.34764	0.364667	3.69554	0.000219421	0.00290565	NA	NA	NA
ENSBTAG00000006489	24.3365	1.93612	0.50024	3.87039	0.000108663	0.00186657	541234	MYO5A	myosin VA
ENSBTAG00000048622	297.828	1.17751	0.356932	3.29898	0.000970384	0.00806091	533257	TMOD3	tropomodulin 3
ENSBTAG00000046553	259.584	1.44844	0.247743	5.84652	5.01971e-09	2.11908e-06	100848979	SECISBP2L	SECIS binding protein 2 like
ENSBTAG00000011661	12.9009	2.13944	0.618459	3.45931	0.000541569	0.00543559	536117	CEP152	centrosomal protein 152
ENSBTAG00000002278	850.885	1.39176	0.409162	3.4015	0.000670171	0.0062331	281154	FBN1	fibrillin 1
ENSBTAG00000008771	24.1937	1.97109	0.53295	3.69846	0.000216914	0.00288618	524920	MYEF2	myelin expression factor 2
ENSBTAG00000016800	82.3098	1.11387	0.335823	3.31684	0.000910422	0.00774226	518458	SEMA6D	semaphorin 6D
ENSBTAG00000018255	447.797	1.24632	0.302645	4.1181	3.82012e-05	0.000939757	524770	ACTN1	actinin alpha 1
ENSBTAG00000012565	419.974	1.13245	0.220909	5.12631	2.95471e-07	3.57931e-05	514244	PCNX1	pecanex 1
ENSBTAG00000014189	10.3271	2.51448	0.692299	3.63208	0.000281148	0.00343568	517545	RGS6	regulator of G protein signaling 6
ENSBTAG00000048887	36.9811	1.16713	0.342788	3.40482	0.000662081	0.00619856	NA	NA	NA
ENSBTAG00000013879	7.21312	3.39114	0.983747	3.44717	0.000566497	0.00561019	NA	NA	NA
ENSBTAG00000003560	55.5514	-1.14354	0.325529	-3.51286	0.00044331	0.00469283	NA	NA	NA
ENSBTAG00000007329	52.8331	1.5064	0.339754	4.43381	9.25811e-06	0.000358338	509382	SETDB2	SET domain bifurcated histone lysine methyltransferase 2
ENSBTAG00000034033	63.0761	1.12251	0.33877	3.31348	0.00092143	0.00778438	532944	LHFPL6	LHFPL tetraspan subfamily member 6
ENSBTAG00000021815	140.568	1.96157	0.367052	5.34413	9.08535e-08	1.54351e-05	538697	STARD13	StAR related lipid transfer domain containing 13
ENSBTAG00000011597	157.035	1.17105	0.263547	4.44341	8.85434e-06	0.000346488	533890	PDS5B	PDS5 cohesin associated factor B
ENSBTAG00000008271	148.428	1.27025	0.354388	3.58434	0.000337926	0.00390028	510187	MEDAG	mesenteric estrogen dependent adipogenesis
ENSBTAG00000016915	936.288	1.41775	0.350386	4.04626	5.20428e-05	0.00113638	503620	FLT1	fms related tyrosine kinase 1
ENSBTAG00000019545	36.5807	1.83556	0.565366	3.24668	0.0011676	0.00914325	785769	SPATA13	spermatogenesis associated 13
ENSBTAG00000001867	308.754	1.06098	0.231842	4.57629	4.73284e-06	0.000225799	539378	SACS	sacsin molecular chaperone
ENSBTAG00000044007	23.3902	1.42755	0.415179	3.43839	0.000585182	0.00572886	100140477	KLF12	Kruppel like factor 12
ENSBTAG00000018851	300.825	1.05434	0.24456	4.31116	1.62401e-05	0.000520093	534496	MYCBP2	MYC binding protein 2
ENSBTAG00000005299	65.1308	2.14494	0.450087	4.76562	1.88271e-06	0.000129202	281750	EDNRB	endothelin receptor type B
ENSBTAG00000051519	170.138	1.28391	0.341069	3.76437	0.000166973	0.00247457	NA	NA	NA
ENSBTAG00000010395	626.061	1.07265	0.269903	3.9742	7.06171e-05	0.00139147	616045	DOCK9	dedicator of cytokinesis 9
ENSBTAG00000025246	4.74556	5.59091	1.36052	4.1094	3.96686e-05	0.000954314	514433	ZIC2	Zic family member 2
ENSBTAG00000001344	231.836	-2.11651	0.44369	-4.77023	1.84012e-06	0.000127536	513822	METTL21E	RIKEN cDNA 4832428D23-like
ENSBTAG00000011471	931.111	-1.02219	0.220643	-4.63277	3.60804e-06	0.00019482	506598	CARS2	cysteinyl-tRNA synthetase 2, mitochondrial
ENSBTAG00000010246	212.653	-1.11124	0.332113	-3.34598	0.000819919	0.0072101	100125303	GRTP1	growth hormone regulated TBC protein 1
ENSBTAG00000008925	44.673	1.25234	0.335499	3.73277	0.000189383	0.00268392	525093	MRE11	MRE11 homolog, double strand break repair nuclease
ENSBTAG00000034827	15.3662	2.85463	0.71065	4.01692	5.89634e-05	0.00122783	525931	PDGFD	platelet derived growth factor D
ENSBTAG00000010286	75.8344	1.03507	0.303912	3.40582	0.000659661	0.00618005	526583	NPAT	nuclear protein, coactivator of histone transcription
ENSBTAG00000003111	96.4201	1.223	0.318269	3.84266	0.00012171	0.00202016	526824	ATM	ATM serine/threonine kinase
ENSBTAG00000008732	123.999	1.13744	0.330506	3.4415	0.000578502	0.00567144	512586	ZC3H12C	zinc finger CCCH-type containing 12C
ENSBTAG00000006282	19.3137	-1.9935	0.572219	-3.48381	0.000494331	0.00507856	528475	POU2AF1	POU class 2 homeobox associating factor 1
ENSBTAG00000018093	318.645	1.90031	0.307811	6.17363	6.67415e-10	5.24138e-07	508330	KMT2A	lysine methyltransferase 2A
ENSBTAG00000005364	1210.38	-1.28003	0.25379	-5.04366	4.56704e-07	4.85675e-05	515614	HMBS	hydroxymethylbilane synthase
ENSBTAG00000049323	38.3479	-1.22686	0.380915	-3.22082	0.00127825	0.00975247	NA	NA	NA
ENSBTAG00000006817	37.7635	1.5166	0.428301	3.54097	0.000398652	0.00435541	527418	CBL	Cbl proto-oncogene
ENSBTAG00000021338	101.298	1.24676	0.358128	3.48133	0.000498925	0.00510469	514557	OAF	out at first homolog
ENSBTAG00000002216	1363.71	-1.6882	0.240576	-7.0173	2.26194e-12	5.25184e-09	281938	MYOD1	myogenic differentiation 1
ENSBTAG00000004901	102.796	2.17909	0.385399	5.65411	1.56657e-08	4.54663e-06	537790	PIK3C2A	phosphatidylinositol-4-phosphate 3-kinase catalytic subunit type 2 alpha
ENSBTAG00000044185	233.726	1.14816	0.311075	3.69093	0.000223434	0.0029337	534321	SOX6	SRY-box transcription factor 6
ENSBTAG00000009150	67.9453	1.62283	0.315349	5.14614	2.65897e-07	3.27807e-05	282866	SPON1	spondin 1
ENSBTAG00000000802	41.5946	1.59068	0.448192	3.54912	0.000386527	0.00428038	404179	LYVE1	lymphatic vessel endothelial hyaluronan receptor 1
ENSBTAG00000037937	44.4381	2.24662	0.555854	4.04174	5.30558e-05	0.00114949	101903126	LOC101903126	interferon-induced very large GTPase 1-like
ENSBTAG00000015405	224.655	1.2069	0.374739	3.22065	0.001279	0.00975247	515576	DCHS1	dachsous cadherin-related 1
ENSBTAG00000037644	24.8966	-2.89253	0.661677	-4.37151	1.2339e-05	0.000429466	280813	HBB	hemoglobin, beta
ENSBTAG00000002999	1300.5	-1.14389	0.255048	-4.48498	7.29223e-06	0.000307153	505356	ANAPC15	anaphase promoting complex subunit 15
ENSBTAG00000015182	72.493	-1.14698	0.308611	-3.71658	0.000201938	0.00277126	514624	STARD10	StAR related lipid transfer domain containing 10
ENSBTAG00000019062	52.8229	1.38676	0.348942	3.9742	7.06165e-05	0.00139147	539601	FCHSD2	FCH and double SH3 domains 2
ENSBTAG00000044158	61.2347	1.53242	0.324792	4.71818	2.37966e-06	0.00015184	525908	LDLRAD3	low density lipoprotein receptor class A domain containing 3
ENSBTAG00000018479	481.229	-1.08976	0.233329	-4.67051	3.00452e-06	0.000172958	614890	PTPMT1	protein tyrosine phosphatase mitochondrial 1
ENSBTAG00000024715	32.4846	1.60934	0.433893	3.70906	0.000208033	0.00281077	508150	PTPRJ	protein tyrosine phosphatase receptor type J
ENSBTAG00000008338	39.674	1.3078	0.364481	3.58813	0.000333064	0.00387628	287026	PLCB1	phospholipase C beta 1
ENSBTAG00000014252	76.0262	1.56603	0.311025	5.03505	4.77728e-07	5.04184e-05	100336940	SPTLC3	serine palmitoyltransferase long chain base subunit 3
ENSBTAG00000019488	23.1207	2.25159	0.483023	4.66144	3.13999e-06	0.000177995	530462	USP6NL	USP6 N-terminal like
ENSBTAG00000013004	221.893	1.96262	0.40686	4.82381	1.40841e-06	0.000104923	534787	ITIH5	inter-alpha-trypsin inhibitor heavy chain 5
ENSBTAG00000007602	9.04329	3.01064	0.780785	3.85591	0.000115299	0.00194223	511976	ITGA8	integrin subunit alpha 8
ENSBTAG00000015188	941.799	1.34863	0.201321	6.69893	2.09958e-11	3.24992e-08	505884	KLF6	Kruppel like factor 6
ENSBTAG00000032366	24.5338	1.68494	0.45691	3.68769	0.000226297	0.00295459	783536	SLC23A2	solute carrier family 23 member 2
ENSBTAG00000003848	133.871	1.08643	0.295214	3.68015	0.000233093	0.00302112	281017	ATRN	attractin
ENSBTAG00000000825	690.23	-1.01903	0.245956	-4.14311	3.4262e-05	0.000872586	516004	MRPS26	mitochondrial ribosomal protein S26
ENSBTAG00000016667	109.885	1.5239	0.34863	4.3711	1.23621e-05	0.000429466	507985	ZBTB46	zinc finger and BTB domain containing 46
ENSBTAG00000016664	318.248	-1.31878	0.240648	-5.48012	4.25042e-08	8.9716e-06	511523	SLC2A4RG	SLC2A4 regulator
ENSBTAG00000021811	72.2696	1.205	0.307698	3.91619	8.99594e-05	0.00163393	617915	ANGPT4	angiopoietin 4
ENSBTAG00000014930	32502.7	-1.02603	0.279062	-3.6767	0.000236271	0.00304969	533378	MYLK2	myosin light chain kinase 2
ENSBTAG00000054678	1222.77	-1.03756	0.203602	-5.09601	3.46894e-07	4.02715e-05	618412	DUSP15	dual specificity phosphatase 15
ENSBTAG00000021669	38.3617	1.58929	0.49241	3.22757	0.00124848	0.00957214	508997	SOGA1	suppressor of glucose, autophagy associated 1
ENSBTAG00000003040	316.488	1.06303	0.241522	4.40139	1.07559e-05	0.000400044	787596	RALGAPB	Ral GTPase activating protein non-catalytic beta subunit
ENSBTAG00000000653	205.363	1.37932	0.337572	4.08599	4.38889e-05	0.00101802	282091	PPP1R16B	protein phosphatase 1 regulatory subunit 16B
ENSBTAG00000016279	49.8309	1.41955	0.411656	3.44839	0.000563934	0.00559556	788927	EMILIN3	elastin microfibril interfacer 3
ENSBTAG00000000961	481.267	-1.17857	0.272217	-4.3295	1.49448e-05	0.000489873	526835	NEURL2	neuralized E3 ubiquitin protein ligase 2
ENSBTAG00000007489	278.712	1.27623	0.28211	4.52388	6.0716e-06	0.000268121	523707	NCOA3	nuclear receptor coactivator 3
ENSBTAG00000012297	52.894	1.33025	0.391226	3.40021	0.000673344	0.0062494	516658	RIPOR3	RIPOR family member 3
ENSBTAG00000018270	47.8799	1.00196	0.301375	3.32463	0.000885375	0.00760429	530401	NFATC2	nuclear factor of activated T cells 2
ENSBTAG00000007917	79.3736	1.43338	0.417963	3.42944	0.000604818	0.00583174	515677	TSHZ2	teashirt zinc finger homeobox 2
ENSBTAG00000018455	252.214	-1.02131	0.22637	-4.51171	6.43085e-06	0.000279091	504807	COMMD5	COMM domain containing 5
ENSBTAG00000007838	79.8575	-1.11315	0.292569	-3.80473	0.00014196	0.00223715	508702	MFSD3	major facilitator superfamily domain containing 3
ENSBTAG00000007835	626.747	-1.02989	0.249425	-4.12907	3.64226e-05	0.000918006	539188	GPT	glutamic--pyruvic transaminase
ENSBTAG00000035158	56.5571	-1.89181	0.345882	-5.46953	4.51218e-08	9.3028e-06	789629	TMEM249	transmembrane protein 249
ENSBTAG00000009816	51.8063	-2.02174	0.439416	-4.60098	4.20506e-06	0.000206999	615157	SCX	scleraxis bHLH transcription factor
ENSBTAG00000012232	9384.28	-1.0012	0.225452	-4.44088	8.95917e-06	0.000349609	512500	CYC1	cytochrome c1
ENSBTAG00000017040	218.299	-1.06303	0.244925	-4.34022	1.4234e-05	0.000473255	510977	LY6E	lymphocyte antigen 6 family member E
ENSBTAG00000000711	442.445	1.12714	0.257237	4.38173	1.17742e-05	0.000422752	504499	NDRG1	N-myc downstream regulated 1
ENSBTAG00000005025	78.4334	1.27069	0.319389	3.97852	6.93466e-05	0.00137852	507013	FAM91A1	family with sequence similarity 91 member A1
ENSBTAG00000049478	210.969	1.13184	0.308416	3.66986	0.000242681	0.00312169	NA	NA	NA
ENSBTAG00000016194	1541.26	1.1191	0.277308	4.03558	5.4467e-05	0.00116021	513776	FBXO32	F-box protein 32
ENSBTAG00000022169	75.1638	2.52101	0.542947	4.6432	3.43052e-06	0.000188896	520704	PREX2	phosphatidylinositol-3,4,5-trisphosphate dependent Rac exchange factor 2
ENSBTAG00000020312	242.567	1.15203	0.293215	3.92895	8.53174e-05	0.00157009	508162	NCOA2	nuclear receptor coactivator 2
ENSBTAG00000017249	14.6426	1.96647	0.566633	3.47045	0.000519586	0.00526043	525332	SBSPON	somatomedin B and thrombospondin type 1 domain containing
ENSBTAG00000019587	5.11408	5.70739	1.29584	4.40438	1.06088e-05	0.000397288	532863	PI15	peptidase inhibitor 15
ENSBTAG00000033268	189.389	1.2124	0.284271	4.26494	1.99953e-05	0.000602932	539762	ZFHX4	zinc finger homeobox 4
ENSBTAG00000015717	76.7332	1.59461	0.344806	4.62465	3.7523e-06	0.000197848	408005	HEY1	hes related family bHLH transcription factor with YRPW motif 1
ENSBTAG00000003339	92.2714	1.57089	0.267139	5.8804	4.09283e-09	1.83927e-06	785123	ZBTB10	zinc finger and BTB domain containing 10
ENSBTAG00000021743	49.5122	1.09441	0.314617	3.47855	0.000504132	0.00513757	513243	ZNF704	zinc finger protein 704
ENSBTAG00000002080	226.639	1.74397	0.427837	4.07626	4.57659e-05	0.0010497	505727	CCN3	cellular communication network factor 3
ENSBTAG00000012357	205.906	1.34315	0.235223	5.71011	1.12901e-08	3.41919e-06	512656	VPS13B	vacuolar protein sorting 13 homolog B
ENSBTAG00000017165	105.196	1.67818	0.306887	5.46841	4.54088e-08	9.3028e-06	781953	MATN2	matrilin 2
ENSBTAG00000013621	109.65	1.0818	0.318887	3.39243	0.000692765	0.00637082	531435	DPY19L4	dpy-19 like 4
ENSBTAG00000006030	839.509	-1.66411	0.235661	-7.06145	1.64779e-12	5.25184e-09	281343	MYOG	myogenin
ENSBTAG00000014059	132.272	1.65299	0.477332	3.46297	0.000534239	0.0053853	282146	ATP2B4	ATPase plasma membrane Ca2+ transporting 4
ENSBTAG00000050748	187.298	1.1099	0.250399	4.4325	9.31448e-06	0.000358554	NA	NA	NA
ENSBTAG00000006255	60.3757	1.29745	0.362823	3.57598	0.000348924	0.00397779	514225	MDM4	MDM4 regulator of p53
ENSBTAG00000002361	55.9848	-1.13013	0.313455	-3.6054	0.000311667	0.0036889	768080	TMCC2	transmembrane and coiled-coil domain family 2
ENSBTAG00000023177	193.076	1.62019	0.437647	3.70205	0.000213865	0.00285646	280816	CFH	complement factor H
ENSBTAG00000013812	159.505	1.08518	0.219857	4.93587	7.97942e-07	7.12573e-05	518830	RO60	Ro60, Y RNA binding protein
ENSBTAG00000008453	87.5068	1.30147	0.377779	3.44507	0.000570914	0.00562612	509348	LBR	lamin B receptor
ENSBTAG00000022777	232.755	1.2058	0.300333	4.01487	5.94775e-05	0.00122935	538392	CDC42BPA	CDC42 binding protein kinase alpha
ENSBTAG00000017788	75.2694	1.37311	0.411273	3.33869	0.000841743	0.00732437	100137872	AKT3	AKT serine/threonine kinase 3
ENSBTAG00000054239	2575.83	1.24736	0.253957	4.91167	9.03019e-07	7.71777e-05	100337161	KIF1B	kinesin family member 1B
ENSBTAG00000047755	181.467	-1.27877	0.243491	-5.25182	1.50602e-07	2.18546e-05	100847392	FNDC10	fibronectin type III domain containing 10
ENSBTAG00000008739	212.406	-1.32729	0.244172	-5.43588	5.45259e-08	1.0541e-05	100140500	SAMD11	sterile alpha motif domain containing 11
ENSBTAG00000039662	256.831	1.20342	0.27313	4.40605	1.05271e-05	0.000396292	515551	LOC515551	protein DDI1 homolog 2
ENSBTAG00000054228	23.3482	1.68279	0.489535	3.43753	0.000587056	0.00573914	NA	NA	NA
ENSBTAG00000052708	299.006	1.44942	0.334143	4.33774	1.43958e-05	0.000476812	100336754	RC3H1	ring finger and CCCH-type domains 1
ENSBTAG00000010719	99.0798	1.5534	0.347574	4.46928	7.84835e-06	0.000322441	509971	ANGPTL1	angiopoietin like 1
ENSBTAG00000015026	27.9124	1.7479	0.427015	4.09329	4.25292e-05	0.000994084	511845	ABL2	ABL proto-oncogene 2, non-receptor tyrosine kinase
ENSBTAG00000008082	353.298	1.20382	0.230957	5.2123	1.8651e-07	2.50727e-05	534896	CEP350	centrosomal protein 350
ENSBTAG00000020887	28.4253	-2.08511	0.580774	-3.59022	0.000330395	0.00384843	353113	CACNA1E	calcium voltage-gated channel subunit alpha1 E
ENSBTAG00000011966	2917.3	1.45409	0.318092	4.57128	4.84758e-06	0.000229699	532572	LAMC1	laminin subunit gamma 1
ENSBTAG00000035836	118.653	1.69697	0.401938	4.22198	2.42169e-05	0.000684162	789150	COLGALT2	collagen beta(1-O)galactosyltransferase 2
ENSBTAG00000014548	100.578	1.53442	0.371979	4.12501	3.70719e-05	0.000927197	614787	NIBAN1	niban apoptosis regulator 1
ENSBTAG00000015235	27.9474	2.58188	0.590282	4.37397	1.22008e-05	0.000429466	521326	HMCN1	hemicentin 1
ENSBTAG00000000759	2201.3	-1.17303	0.27699	-4.23491	2.28646e-05	0.000663597	616334	NENF	neudesin neurotrophic factor
ENSBTAG00000002291	39.6274	1.80427	0.405006	4.45493	8.39194e-06	0.000336911	538902	ZBTB41	zinc finger and BTB domain containing 41
ENSBTAG00000050933	9636.74	-1.16152	0.236431	-4.91273	8.98171e-07	7.71777e-05	617754	SHISA4	shisa family member 4
ENSBTAG00000047231	58030.9	-1.24474	0.262681	-4.7386	2.15198e-06	0.000143778	100301375	TNNI1	troponin I1, slow skeletal type
ENSBTAG00000018546	126.151	1.11137	0.300621	3.69693	0.000218222	0.00289528	524279	LRBA	LPS responsive beige-like anchor protein
ENSBTAG00000034522	25.3766	1.40978	0.411406	3.42673	0.00061089	0.0058611	613859	SLC10A7	solute carrier family 10 member 7
ENSBTAG00000014111	97.9041	1.13397	0.289886	3.91177	9.16218e-05	0.00165764	534793	INPP4B	inositol polyphosphate-4-phosphatase type II B
ENSBTAG00000003581	1582.86	1.33479	0.265388	5.02957	4.91574e-07	5.14897e-05	515928	SETD7	SET domain containing 7, histone lysine methyltransferase
ENSBTAG00000003345	56.1269	2.03947	0.422504	4.82709	1.38541e-06	0.000104325	781683	FAT4	FAT atypical cadherin 4
ENSBTAG00000005691	44.8535	1.60215	0.37239	4.30233	1.69009e-05	0.00053148	281161	FGF2	fibroblast growth factor 2
ENSBTAG00000017069	121.972	2.14647	0.429779	4.99437	5.90276e-07	5.83288e-05	617515	GASK1B	golgi associated kinase 1B
ENSBTAG00000043959	34.618	1.91207	0.457239	4.18177	2.89246e-05	0.000774902	613787	PDGFC	platelet derived growth factor C
ENSBTAG00000003840	174.14	1.12844	0.347688	3.24556	0.00117218	0.00915358	282433	GUCY1B1	guanylate cyclase 1 soluble subunit beta 1
ENSBTAG00000014576	248.047	1.07393	0.321103	3.34449	0.000824337	0.00722708	281216	GUCY1A1	guanylate cyclase 1 soluble subunit alpha 1
ENSBTAG00000008464	28.8021	-1.61137	0.396149	-4.06759	4.75022e-05	0.00106391	529923	ABCB9	ATP binding cassette subfamily B member 9
ENSBTAG00000048982	78.3058	1.37636	0.40343	3.41165	0.000645701	0.00607788	NA	NA	NA
ENSBTAG00000018369	114241	-1.08465	0.243731	-4.4502	8.57887e-06	0.000341751	505519	MYL2	myosin light chain 2
ENSBTAG00000001888	620.931	1.16739	0.217005	5.37955	7.46726e-08	1.35099e-05	517336	MED13L	mediator complex subunit 13L
ENSBTAG00000002048	432.231	1.01329	0.2667	3.79937	0.000145064	0.00226111	533590	PTPN11	protein tyrosine phosphatase non-receptor type 11
ENSBTAG00000022039	19.5372	2.0826	0.592589	3.51441	0.000440737	0.00467269	615411	CMKLR1	chemerin chemokine-like receptor 1
ENSBTAG00000017750	318.087	-1.20203	0.209116	-5.74813	9.02336e-09	2.92336e-06	507674	RHBDD3	rhomboid domain containing 3
ENSBTAG00000018116	503.687	-1.06349	0.270117	-3.93716	8.24509e-05	0.00152888	525071	MTFP1	mitochondrial fission process 1
ENSBTAG00000006108	31.761	-1.49427	0.409158	-3.65207	0.000260136	0.00323494	539109	MMP11	matrix metallopeptidase 11
ENSBTAG00000044198	1116.83	-1.01465	0.229617	-4.41887	9.92202e-06	0.00037766	789768	THAP7	THAP domain containing 7
ENSBTAG00000014646	786.063	-1.30929	0.249127	-5.25551	1.47613e-07	2.16463e-05	787548	MZT2B	mitotic spindle organizing protein 2B
ENSBTAG00000008528	1463.38	-1.01806	0.275543	-3.69476	0.000220092	0.00290902	282476	SLC25A1	solute carrier family 25 member 1
ENSBTAG00000019891	1542.77	-1.11414	0.248425	-4.48481	7.29793e-06	0.000307153	101907103	MRPL40	mitochondrial ribosomal protein L40
ENSBTAG00000047299	2713.41	-1.06767	0.274157	-3.89437	9.84537e-05	0.00173835	100126445	DGCR6L	DiGeorge syndrome critical region gene 6 like
ENSBTAG00000002020	60.9376	1.77274	0.331541	5.34697	8.94379e-08	1.53822e-05	513587	CREBRF	CREB3 regulatory factor
ENSBTAG00000020601	175.227	1.82135	0.378055	4.81769	1.4523e-06	0.000107616	539632	ZNF366	zinc finger protein 366
ENSBTAG00000000363	160.044	1.6526	0.300711	5.49566	3.89255e-08	8.60749e-06	519320	BDP1	B double prime 1, subunit of RNA polymerase III transcription initiation factor IIIB
ENSBTAG00000025964	950.68	1.16346	0.289056	4.02502	5.69701e-05	0.00119526	529061	MAST4	microtubule associated serine/threonine kinase family member 4
ENSBTAG00000014248	75.0426	1.03109	0.300394	3.43246	0.000598132	0.00581073	508556	MIER3	MIER family member 3
ENSBTAG00000017745	523.983	1.08302	0.20492	5.28511	1.25627e-07	2.01766e-05	522155	IL6ST	interleukin 6 signal transducer
ENSBTAG00000019834	12.0545	2.49293	0.739217	3.37239	0.000745196	0.00671495	NA	NA	NA
ENSBTAG00000033107	44.3346	1.66574	0.439318	3.79165	0.000149652	0.00230069	NA	NA	NA
ENSBTAG00000010423	251.963	2.25898	0.321741	7.0211	2.20121e-12	5.25184e-09	539504	LIFR	LIF receptor subunit alpha
ENSBTAG00000052650	160.961	1.60348	0.306427	5.23282	1.6694e-07	2.34913e-05	NA	NA	NA
ENSBTAG00000019595	157.665	1.07558	0.326578	3.29349	0.000989532	0.00818597	534427	EGFLAM	EGF like, fibronectin type III and laminin G domains
ENSBTAG00000020142	43.7476	1.42448	0.388806	3.66373	0.00024857	0.00315663	510014	LMBRD2	LMBR1 domain containing 2
ENSBTAG00000019975	7.91569	3.41883	0.898522	3.80495	0.000141832	0.00223715	521554	IL7R	interleukin 7 receptor
ENSBTAG00000012278	80.6849	1.11507	0.286447	3.89275	9.91134e-05	0.00174778	541159	MTMR12	myotubularin related protein 12
ENSBTAG00000016444	2504.16	1.2576	0.234247	5.36869	7.93099e-08	1.39856e-05	540068	RETREG1	reticulophagy regulator 1
ENSBTAG00000003219	36.7735	1.66511	0.498399	3.34092	0.000835007	0.00729197	NA	NA	NA
ENSBTAG00000000672	91.846	1.15685	0.348694	3.31766	0.000907756	0.0077298	534389	OTULINL	OTU deubiquitinase with linear linkage specificity like
ENSBTAG00000005021	29.9166	2.91004	0.539196	5.39701	6.77624e-08	1.25866e-05	506636	SEMA5A	semaphorin 5A
ENSBTAG00000009914	3636.06	-1.04356	0.208175	-5.01292	5.3609e-07	5.53205e-05	327691	NDUFS6	NADH:ubiquinone oxidoreductase subunit S6
ENSBTAG00000045954	801.495	-1.01431	0.238638	-4.25042	2.1337e-05	0.000632436	100301203	LRRC14B	leucine rich repeat containing 14B
ENSBTAG00000017776	200.673	1.11489	0.256337	4.3493	1.36571e-05	0.000462913	NA	NA	NA
ENSBTAG00000047543	52.3462	1.76683	0.374523	4.71755	2.38698e-06	0.00015184	539126	NTRK3	neurotrophic receptor tyrosine kinase 3
ENSBTAG00000018637	81.845	-1.07655	0.30385	-3.54303	0.000395555	0.00433554	613382	HDDC3	HD domain containing 3
ENSBTAG00000013060	422.228	2.1039	0.399347	5.26836	1.37647e-07	2.10156e-05	104968536	IQGAP1	IQ motif containing GTPase activating protein 1
ENSBTAG00000004645	32.6667	2.6962	0.516827	5.21684	1.82006e-07	2.50727e-05	537483	ADAMTSL3	ADAMTS like 3
ENSBTAG00000049368	216.39	1.42324	0.395277	3.60061	0.000317469	0.00373851	NA	NA	NA
ENSBTAG00000002504	414.601	1.01782	0.234453	4.34124	1.41682e-05	0.000472196	539404	IREB2	iron responsive element binding protein 2
ENSBTAG00000007382	81.8782	1.0814	0.327505	3.30194	0.000960175	0.00800491	NA	NA	NA
ENSBTAG00000005145	132.25	1.57316	0.307387	5.11786	3.09015e-07	3.7052e-05	786652	PEAK1	pseudopodium enriched atypical kinase 1
ENSBTAG00000016984	129.776	1.03914	0.221025	4.70147	2.58291e-06	0.000158801	505220	PTPN9	protein tyrosine phosphatase non-receptor type 9
ENSBTAG00000001021	369.643	1.3674	0.297719	4.59291	4.37098e-06	0.00021291	282870	CYP1A1	cytochrome P450, subfamily I (aromatic compound-inducible), polypeptide 1
ENSBTAG00000021291	23.7357	1.83367	0.522111	3.51203	0.000444706	0.00469609	534718	STXBP6	syntaxin binding protein 6
ENSBTAG00000022847	331.99	1.1547	0.221941	5.20273	1.9638e-07	2.58092e-05	507297	HEATR5A	HEAT repeat containing 5A
ENSBTAG00000018123	246.37	1.49728	0.305719	4.89757	9.70287e-07	8.09405e-05	535185	FBLN5	fibulin 5
ENSBTAG00000031834	181.636	-1.09782	0.242296	-4.5309	5.87341e-06	0.000263943	514011	LOC514011	uncharacterized LOC514011
ENSBTAG00000013423	1499.16	-1.11516	0.163693	-6.81252	9.59062e-12	1.90867e-08	505935	GLRX5	glutaredoxin 5
ENSBTAG00000017616	8095.46	-1.20443	0.238764	-5.04445	4.54836e-07	4.85675e-05	784089	ADSS1	adenylosuccinate synthase 1
ENSBTAG00000048010	68.9156	-1.01732	0.259193	-3.92494	8.67502e-05	0.00159225	100126049	NUDT14	nudix hydrolase 14
ENSBTAG00000053923	219.571	-1.0177	0.236264	-4.30746	1.65142e-05	0.00052525	100126247	EXOSC6	exosome component 6
ENSBTAG00000004460	65.0043	1.18016	0.286783	4.11516	3.86915e-05	0.000942256	540072	RFWD3	ring finger and WD repeat domain 3
ENSBTAG00000034689	3019.59	-1.08298	0.231568	-4.67671	2.91516e-06	0.000169921	509076	ZNRF1	zinc and ring finger 1
ENSBTAG00000050654	42.6967	-1.35415	0.375093	-3.61016	0.000306007	0.00364239	NA	NA	NA
ENSBTAG00000018146	68.9916	1.38966	0.420013	3.30862	0.000937566	0.00786821	618809	VAT1L	vesicle amine transport 1 like
ENSBTAG00000002103	32.6591	1.19807	0.355785	3.3674	0.000758811	0.00681121	100337091	PLCG2	phospholipase C gamma 2
ENSBTAG00000021176	766.82	1.47137	0.22697	6.48265	9.01275e-11	9.65821e-08	505329	CRISPLD2	cysteine rich secretory protein LCCL domain containing 2
ENSBTAG00000052744	65.9795	-1.74453	0.455266	-3.83189	0.00012716	0.00207675	613483	C18H16orf74	chromosome 18 C16orf74 homolog
ENSBTAG00000001851	82.1216	-2.04792	0.44324	-4.62033	3.83125e-06	0.000198212	508916	LOC508916	carboxylesterase 1-like
ENSBTAG00000011700	15.0647	2.9641	0.702179	4.22129	2.4291e-05	0.000684162	613446	PLLP	plasmolipin
ENSBTAG00000032092	55.3649	1.49077	0.45343	3.28776	0.00100989	0.00831489	785475	CDH11	cadherin 11
ENSBTAG00000049665	28.6896	1.31459	0.392924	3.34567	0.000820846	0.0072101	614717	B3GNT9	UDP-GlcNAc:betaGal beta-1,3-N-acetylglucosaminyltransferase 9
ENSBTAG00000003519	2870.66	-1.03772	0.245581	-4.22558	2.3833e-05	0.000677587	515777	NOL3	nucleolar protein 3
ENSBTAG00000001654	134.551	1.25518	0.25725	4.8792	1.06517e-06	8.44071e-05	786534	SNTB2	syntrophin beta 2
ENSBTAG00000013412	92.7973	2.17118	0.327953	6.62038	3.58276e-11	4.99114e-08	538523	NFAT5	nuclear factor of activated T cells 5
ENSBTAG00000047062	1183.31	-1.19346	0.262166	-4.55228	5.30673e-06	0.000244795	100301323	LRP3	LDL receptor related protein 3
ENSBTAG00000003826	5824.3	-1.0916	0.245612	-4.4444	8.81362e-06	0.000345866	618204	SCN1B	sodium voltage-gated channel beta subunit 1
ENSBTAG00000017816	2134.03	-1.02151	0.216213	-4.72455	2.30623e-06	0.000149433	616139	FXYD1	FXYD domain containing ion transport regulator 1
ENSBTAG00000037461	124.179	-1.1363	0.312427	-3.637	0.00027583	0.00337959	784051	SDHAF1	succinate dehydrogenase complex assembly factor 1
ENSBTAG00000017333	134.373	1.98794	0.420032	4.73281	2.21428e-06	0.000145506	520296	PRX	periaxin
ENSBTAG00000003166	216.892	1.58044	0.422691	3.73899	0.000184762	0.00264343	516598	AXL	AXL receptor tyrosine kinase
ENSBTAG00000005615	246.221	1.34393	0.389717	3.44848	0.000563758	0.00559556	404118	CEACAM1	carcinoembryonic antigen related cell adhesion molecule 1
ENSBTAG00000008185	6745.27	-1.01368	0.238633	-4.24785	2.15837e-05	0.00063839	359720	RTN2	reticulon 2
ENSBTAG00000013347	3743.9	-1.09331	0.297375	-3.67653	0.000236427	0.00304969	513675	DMPK	DM1 protein kinase
ENSBTAG00000002635	5.22108	-3.84534	1.17836	-3.26329	0.00110125	0.00883728	282305	PGLYRP1	peptidoglycan recognition protein 1
ENSBTAG00000015579	456.198	-1.13818	0.190134	-5.98616	2.14851e-09	1.30134e-06	508953	TMEM160	transmembrane protein 160
ENSBTAG00000012016	17.1711	-2.10606	0.55348	-3.80511	0.000141738	0.00223715	100140306	LMTK3	lemur tyrosine kinase 3
ENSBTAG00000023415	253.894	-1.01659	0.247519	-4.10711	4.00644e-05	0.000954314	616283	LIN7B	lin-7 homolog B, crumbs cell polarity complex component
ENSBTAG00000015115	275.175	-1.07559	0.228795	-4.7011	2.5876e-06	0.000158801	788015	ACP4	acid phosphatase 4
ENSBTAG00000006954	24.4643	1.8173	0.514892	3.52947	0.000416385	0.00449664	539365	ZNF432	zinc finger protein 432
ENSBTAG00000021657	1191.59	-1.00668	0.178664	-5.63448	1.75583e-08	4.99193e-06	521616	CACNG6	calcium voltage-gated channel auxiliary subunit gamma 6
ENSBTAG00000047508	139.147	-1.20851	0.295927	-4.0838	4.43043e-05	0.00102525	NA	NA	NA
ENSBTAG00000051917	699.902	-1.00001	0.255306	-3.91691	8.96929e-05	0.00163122	NA	NA	NA
ENSBTAG00000006121	87.4028	-2.17864	0.445383	-4.89163	1.00006e-06	8.19148e-05	615123	SBK2	SH3 domain binding kinase family member 2
ENSBTAG00000006419	77724	-1.01586	0.232207	-4.37478	1.21555e-05	0.000429466	282095	TNNT1	troponin T1, slow skeletal type
ENSBTAG00000023333	199.875	-1.02059	0.221121	-4.61553	3.92085e-06	0.000199348	617891	LENG1	leukocyte receptor cluster member 1
ENSBTAG00000007756	411.029	-1.11214	0.236989	-4.69281	2.6948e-06	0.000161816	506610	TFPT	TCF3 fusion partner
ENSBTAG00000054572	70.2214	1.43922	0.360805	3.98891	6.6377e-05	0.00133627	444864	PEG3	paternally expressed 3
ENSBTAG00000040442	18.4667	1.64454	0.500495	3.28584	0.0010168	0.00835696	NA	NA	NA
ENSBTAG00000027787	97.5182	-1.02784	0.259522	-3.96052	7.47863e-05	0.00143699	NA	NA	NA
ENSBTAG00000016078	30.4308	1.30404	0.381992	3.41377	0.000640698	0.00605803	537963	STXBP4	syntaxin binding protein 4
ENSBTAG00000011721	501.103	1.05194	0.212066	4.96042	7.03407e-07	6.40468e-05	524868	MED13	mediator complex subunit 13
ENSBTAG00000011829	32.1777	1.73696	0.492327	3.52807	0.0004186	0.00450362	280877	NF1	neurofibromin 1
ENSBTAG00000038990	256.87	-1.08651	0.24019	-4.52352	6.08185e-06	0.000268121	781568	TRAF4	TNF receptor associated factor 4
ENSBTAG00000013501	55.395	-1.33046	0.404202	-3.29157	0.000996289	0.00823209	514903	DHRS13	dehydrogenase/reductase 13
ENSBTAG00000014687	507.97	-1.00882	0.268234	-3.76096	0.000169266	0.00250057	513556	TP53I13	tumor protein p53 inducible protein 13
ENSBTAG00000012371	327.596	1.27382	0.255515	4.98528	6.1871e-07	5.98559e-05	532189	CPD	carboxypeptidase D
ENSBTAG00000021091	180.297	1.01893	0.305989	3.32994	0.000868642	0.00750791	528403	ANKFY1	ankyrin repeat and FYVE domain containing 1
ENSBTAG00000004908	488.933	-1.50329	0.358341	-4.19514	2.72704e-05	0.000743213	281688	CHRNE	cholinergic receptor nicotinic epsilon subunit
ENSBTAG00000021931	344.653	-1.08428	0.207395	-5.22808	1.71282e-07	2.38613e-05	512885	C19H17orf49	chromosome 19 C17orf49 homolog
ENSBTAG00000021151	326.396	1.45991	0.264106	5.52776	3.24345e-08	7.53076e-06	317655	MYH10	myosin heavy chain 10
ENSBTAG00000012137	36.4031	1.9474	0.475717	4.09362	4.24699e-05	0.000994084	522767	NTN1	netrin 1
ENSBTAG00000005048	5909.52	-1.12941	0.245329	-4.60365	4.15152e-06	0.0002052	511943	DHRS7C	dehydrogenase/reductase 7C
ENSBTAG00000017081	1215.94	-1.10938	0.194061	-5.71669	1.08621e-08	3.36266e-06	515229	MIEF2	mitochondrial elongation factor 2
ENSBTAG00000020520	130.206	1.05774	0.300806	3.51633	0.000437549	0.00465781	507449	RASD1	ras related dexamethasone induced 1
ENSBTAG00000030820	526.44	-1.23343	0.241067	-5.11655	3.11183e-07	3.7052e-05	616992	NT5M	5',3'-nucleotidase, mitochondrial
ENSBTAG00000010559	853.077	-1.16703	0.255342	-4.57046	4.86652e-06	0.000229815	522283	DHRS7B	dehydrogenase/reductase 7B
ENSBTAG00000009407	63.5911	1.13493	0.34773	3.26384	0.00109914	0.00883049	511415	MBTD1	mbt domain containing 1
ENSBTAG00000049579	13.8211	5.57835	1.6902	3.30042	0.000965414	0.00802745	NA	NA	NA
ENSBTAG00000004155	257.709	-1.05137	0.29947	-3.51076	0.000446824	0.00470604	511363	SPATA20	spermatogenesis associated 20
ENSBTAG00000008744	1574.2	-1.00086	0.209942	-4.76731	1.86703e-06	0.000128761	524075	PDK2	pyruvate dehydrogenase kinase 2
ENSBTAG00000000033	716	-1.11656	0.193945	-5.75709	8.55767e-09	2.90773e-06	524639	PHOSPHO1	phosphoethanolamine/phosphocholine phosphatase 1
ENSBTAG00000018339	4730.83	-1.07188	0.199926	-5.36138	8.25888e-08	1.43818e-05	338053	ATP5MC1	ATP synthase membrane subunit c locus 1
ENSBTAG00000046569	190.874	-1.19497	0.27322	-4.37367	1.22176e-05	0.000429466	618350	CISD3	CDGSH iron sulfur domain 3
ENSBTAG00000004905	33.7433	2.61173	0.564932	4.62309	3.7806e-06	0.000197998	514812	KRT19	keratin 19
ENSBTAG00000049300	495.67	-1.04837	0.259496	-4.04001	5.34478e-05	0.00115082	100125882	AARSD1	alanyl-tRNA synthetase domain containing 1
ENSBTAG00000007393	64.6389	-1.61447	0.421157	-3.83341	0.000126378	0.00207126	510699	RND2	Rho family GTPase 2
ENSBTAG00000013534	23.0696	2.72653	0.610311	4.46745	7.9158e-06	0.000322441	281189	GFAP	glial fibrillary acidic protein
ENSBTAG00000012066	1019.2	1.44465	0.380344	3.79827	0.000145707	0.00226292	282303	PECAM1	platelet and endothelial cell adhesion molecule 1
ENSBTAG00000014598	270.296	1.13066	0.261571	4.32258	1.54212e-05	0.000501946	532986	BPTF	bromodomain PHD finger transcription factor
ENSBTAG00000044065	30.2864	1.9425	0.47778	4.06567	4.78943e-05	0.00107097	782067	PITPNC1	phosphatidylinositol transfer protein cytoplasmic 1
ENSBTAG00000000417	1207.07	-1.06803	0.246616	-4.33073	1.48616e-05	0.000488294	399560	MRPL12	mitochondrial ribosomal protein L12
ENSBTAG00000000355	98.8275	-1.01796	0.29434	-3.45846	0.000543271	0.00544224	617776	OXLD1	oxidoreductase like domain containing 1
ENSBTAG00000053886	1040.74	-1.14996	0.248865	-4.62081	3.82253e-06	0.000198212	100295228	NDUFAF8	NADH:ubiquinone oxidoreductase complex assembly factor 8
ENSBTAG00000008940	106.973	1.61207	0.395408	4.07697	4.56273e-05	0.0010497	513538	NPTX1	neuronal pentraxin 1
ENSBTAG00000022489	91.9862	1.83706	0.402722	4.56162	5.07603e-06	0.000236502	509283	LOC509283	E3 ubiquitin-protein ligase RNF213
ENSBTAG00000053071	120.705	1.58369	0.361798	4.37728	1.20172e-05	0.000427764	NA	NA	NA
ENSBTAG00000017233	14.1275	3.51493	0.794615	4.42344	9.71409e-06	0.000370759	NA	NA	NA
ENSBTAG00000030186	6.13097	-2.94903	0.915173	-3.22238	0.00127131	0.00971507	101907000	LOC101907000	up-regulated during skeletal muscle growth protein 5
ENSBTAG00000009107	30.6663	-1.30742	0.390681	-3.34651	0.000818365	0.00720593	506458	CBX8	chromobox 8
ENSBTAG00000009029	187.609	-1.03961	0.244412	-4.25352	2.10439e-05	0.000626415	507443	LOC507443	probable low-specificity L-threonine aldolase 2
ENSBTAG00000018169	276.536	1.53864	0.36986	4.16008	3.1814e-05	0.000825327	506995	ITGB4	integrin subunit beta 4
ENSBTAG00000006937	34.473	1.43534	0.432929	3.31542	0.000915059	0.00775407	NA	NA	NA
ENSBTAG00000006921	135.614	1.7501	0.351633	4.97706	6.45583e-07	6.20249e-05	537351	ABCA6	ATP binding cassette subfamily A member 6
ENSBTAG00000006896	79.0922	1.86461	0.440824	4.22983	2.33872e-05	0.000671767	504278	ABCA9	ATP binding cassette subfamily A member 9
ENSBTAG00000017517	128.187	1.18888	0.297093	4.00171	6.28868e-05	0.00127894	535214	ZNF236	zinc finger protein 236
ENSBTAG00000000106	87.6792	1.33623	0.287537	4.64715	3.36552e-06	0.000187238	517668	DIPK1C	divergent protein kinase domain 1C
ENSBTAG00000054149	29.4579	1.44624	0.417773	3.46178	0.000536618	0.00540147	539119	ZSCAN30	zinc finger and SCAN domain containing 30
ENSBTAG00000027181	58.4574	1.55852	0.410798	3.79389	0.000148308	0.00229564	100336873	LAMA3	laminin subunit alpha 3
ENSBTAG00000002755	320.478	1.18438	0.267421	4.42889	9.47191e-06	0.000362509	534739	ANKRD12	ankyrin repeat domain 12
ENSBTAG00000046547	80.0494	-1.18417	0.354016	-3.34496	0.000822945	0.00722398	527051	CIDEA	cell death inducing DFFA like effector a
ENSBTAG00000048916	185.132	1.43003	0.400215	3.57316	0.000352695	0.00400767	509808	LIPG	lipase G, endothelial type
ENSBTAG00000016462	107.407	1.83578	0.442483	4.14881	3.34211e-05	0.000854292	534935	TCF4	transcription factor 4
ENSBTAG00000005738	31.5312	2.47462	0.414578	5.96902	2.38683e-09	1.30876e-06	541187	ATP8B1	ATPase phospholipid transporting 8B1
ENSBTAG00000019302	89.021	1.26043	0.355862	3.54189	0.000397265	0.00435086	281020	BCL2	BCL2 apoptosis regulator
ENSBTAG00000014547	26329.6	-1.19448	0.244821	-4.87898	1.06637e-06	8.44071e-05	515067	PGAM2	phosphoglycerate mutase 2
ENSBTAG00000011628	150.678	1.43344	0.359735	3.9847	6.75656e-05	0.00135044	407217	EGFR	epidermal growth factor receptor
ENSBTAG00000019832	515.868	1.27245	0.314594	4.04476	5.23777e-05	0.00113933	535376	TGFBR2	transforming growth factor beta receptor 2
ENSBTAG00000016566	75.248	2.10931	0.416207	5.06793	4.02169e-07	4.37704e-05	532127	ITGA9	integrin subunit alpha 9
ENSBTAG00000009430	30.1727	2.21282	0.445599	4.96594	6.83703e-07	6.26623e-05	522113	MYRIP	myosin VIIA and Rab interacting protein
ENSBTAG00000020455	236.197	1.41658	0.30499	4.64468	3.40609e-06	0.000188295	317697	ITPR1	inositol 1,4,5-trisphosphate receptor type 1
ENSBTAG00000022689	107.828	1.02967	0.280957	3.66489	0.000247449	0.0031539	616217	RYBP	RING1 and YY1 binding protein
ENSBTAG00000003165	133.436	1.39947	0.335436	4.17209	3.01814e-05	0.000797832	537051	ADAMTS9	ADAM metallopeptidase with thrombospondin type 1 motif 9
ENSBTAG00000021911	156.527	1.43155	0.313318	4.56898	4.90097e-06	0.00023066	540575	PTPRG	protein tyrosine phosphatase receptor type G
ENSBTAG00000046763	355.132	1.37202	0.370369	3.70447	0.000211835	0.0028425	538515	FAM107A	family with sequence similarity 107 member A
ENSBTAG00000038084	79.6446	-1.08394	0.31279	-3.4654	0.00052944	0.00534079	NA	NA	NA
ENSBTAG00000000478	215.978	-1.14856	0.268426	-4.27887	1.87847e-05	0.000577681	616532	LSMEM2	leucine rich single-pass membrane protein 2
ENSBTAG00000013723	1138.09	-1.04693	0.203514	-5.14428	2.6855e-07	3.28173e-05	533011	MRPS25	mitochondrial ribosomal protein S25
ENSBTAG00000051082	203.526	2.15643	0.327258	6.58939	4.41636e-11	5.59313e-08	535297	DST	dystonin
ENSBTAG00000017533	18.0386	1.96648	0.583883	3.36793	0.000757345	0.00680243	506753	LRRC1	leucine rich repeat containing 1
ENSBTAG00000025669	328.774	-1.03819	0.238482	-4.35332	1.34093e-05	0.000455621	768038	B3GALT4	beta-1,3-galactosyltransferase 4
ENSBTAG00000013245	93.3712	1.63878	0.353668	4.63366	3.59258e-06	0.00019474	281879	ITPR3	inositol 1,4,5-trisphosphate receptor type 3
ENSBTAG00000010877	158.423	1.37106	0.202753	6.76222	1.35893e-11	2.3664e-08	540812	ARMC12	armadillo repeat containing 12
ENSBTAG00000052790	59.4335	-1.19521	0.348584	-3.42877	0.000606326	0.00583174	NA	NA	NA
ENSBTAG00000019913	360.113	-1.08235	0.255787	-4.23144	2.32202e-05	0.000668347	613560	DNPH1	2'-deoxynucleoside 5'-phosphate N-hydrolase 1
ENSBTAG00000004347	1726.02	1.48652	0.34436	4.31675	1.58342e-05	0.000509436	532674	ADGRF5	adhesion G protein-coupled receptor F5
ENSBTAG00000003359	60.3249	1.40917	0.344467	4.09088	4.29744e-05	0.00100113	617293	ELOVL5	ELOVL fatty acid elongase 5
ENSBTAG00000006864	123.504	1.71194	0.469599	3.64553	0.00026684	0.00328969	107131209	LOC107131209	complement C4-like
ENSBTAG00000038619	96.5184	1.41049	0.37611	3.7502	0.000176695	0.00257331	512672	LOC512672	major histocompatibility complex, class I
ENSBTAG00000011677	91.3185	-1.49207	0.459278	-3.24873	0.00115923	0.0091018	NA	NA	NA
ENSBTAG00000006287	170.317	1.01248	0.297955	3.39811	0.000678543	0.00628092	504967	NEDD9	neural precursor cell expressed, developmentally down-regulated 9
ENSBTAG00000039513	15.8813	2.08186	0.587298	3.54481	0.00039289	0.00432334	613924	GCNT2	glucosaminyl (N-acetyl) transferase 2, I-branching enzyme (I blood group)
ENSBTAG00000019234	90.025	1.30748	0.370981	3.52438	0.000424476	0.00455249	617566	BMP6	bone morphogenetic protein 6
ENSBTAG00000031249	593.817	-1.00379	0.236898	-4.23721	2.26318e-05	0.000658212	789063	PSMG4	proteasome assembly chaperone 4
ENSBTAG00000031267	54.4622	1.61444	0.476746	3.38638	0.000708222	0.00646967	524513	SERPINB9	serpin family B member 9
ENSBTAG00000007881	11.2883	2.74433	0.817223	3.35812	0.000784757	0.00698559	100139670	LOC100139670	interferon-induced protein with tetratricopeptide repeats 1
ENSBTAG00000004964	101.265	1.50379	0.31872	4.71822	2.37922e-06	0.00015184	528946	PCGF5	polycomb group ring finger 5
ENSBTAG00000014831	1626.33	-1.10213	0.269176	-4.09445	4.23172e-05	0.000994084	539466	PPP1R3C	protein phosphatase 1 regulatory subunit 3C
ENSBTAG00000009279	566.247	1.00195	0.197098	5.08353	3.70484e-07	4.16227e-05	533901	TNKS2	tankyrase 2
ENSBTAG00000048707	22.2718	1.78544	0.470729	3.79292	0.000148884	0.0022969	NA	NA	NA
ENSBTAG00000016104	190.029	1.04704	0.24087	4.34691	1.3807e-05	0.000466628	523664	BTAF1	B-TFIID TATA-box binding protein associated factor 1
ENSBTAG00000046239	108.657	1.09636	0.226342	4.84384	1.27353e-06	9.69481e-05	100849063	LCOR	ligand dependent nuclear receptor corepressor
ENSBTAG00000018566	120.507	1.94082	0.40678	4.77117	1.83158e-06	0.000127536	282069	SFRP5	secreted frizzled related protein 5
ENSBTAG00000020895	73.01	1.18344	0.365591	3.23707	0.00120766	0.00935701	281904	LOXL4	lysyl oxidase like 4
ENSBTAG00000003578	118.463	-1.19849	0.258907	-4.62906	3.67323e-06	0.00019606	516908	DPCD	deleted in primary ciliary dyskinesia homolog
ENSBTAG00000016335	82.442	-1.3279	0.354953	-3.74105	0.000183255	0.00263189	504950	NPM3	nucleophosmin/nucleoplasmin 3
ENSBTAG00000020233	146.353	1.10481	0.268648	4.11249	3.91415e-05	0.000945026	535781	CCDC186	coiled-coil domain containing 186
ENSBTAG00000004899	202.224	1.33125	0.350921	3.79361	0.000148474	0.00229567	504968	ABLIM1	actin binding LIM protein 1
ENSBTAG00000013779	54.1328	1.47697	0.349312	4.22823	2.35541e-05	0.000673783	540050	HSPA12A	heat shock protein family A (Hsp70) member 12A
ENSBTAG00000003312	61.792	1.45601	0.428248	3.39994	0.000674019	0.0062515	534506	CHST15	carbohydrate sulfotransferase 15
ENSBTAG00000010957	952.115	-1.17176	0.210781	-5.55911	2.71151e-08	6.51276e-06	534183	LHPP	phospholysine phosphohistidine inorganic pyrophosphate phosphatase
ENSBTAG00000005791	364.879	-1.23958	0.276825	-4.47783	7.54041e-06	0.000314507	613425	UROS	uroporphyrinogen III synthase
ENSBTAG00000002435	31.0655	1.83529	0.499113	3.67711	0.000235892	0.00304843	505285	PTPRE	protein tyrosine phosphatase receptor type E
ENSBTAG00000051139	68.1452	1.57298	0.484844	3.24431	0.00117736	0.00917324	NA	NA	NA
ENSBTAG00000046335	134.469	-1.07692	0.304411	-3.53774	0.000403573	0.00438548	NA	NA	NA
ENSBTAG00000040128	212.274	1.32106	0.34031	3.88194	0.000103626	0.00181027	445416	FZD4	frizzled class receptor 4
ENSBTAG00000015277	526.03	1.02217	0.194046	5.26769	1.38149e-07	2.10156e-05	510604	PCF11	PCF11 cleavage and polyadenylation factor subunit
ENSBTAG00000001660	80.5499	1.01222	0.314898	3.21445	0.00130696	0.00992219	539967	SPTY2D1	SPT2 chromatin protein domain containing 1
ENSBTAG00000009315	49.8924	1.78487	0.46072	3.87409	0.000107024	0.00184753	536011	CDON	cell adhesion associated, oncogene regulated
ENSBTAG00000016857	81.3444	1.11929	0.327438	3.41832	0.000630084	0.00599161	514927	ADAMTS15	ADAM metallopeptidase with thrombospondin type 1 motif 15
ENSBTAG00000016950	1522.39	-1.03597	0.222631	-4.65332	3.26639e-06	0.000182748	404162	B3GAT3	beta-1,3-glucuronyltransferase 3
ENSBTAG00000017181	31344	-1.03844	0.287976	-3.60599	0.000310961	0.00368367	613568	MACROD1	mono-ADP ribosylhydrolase 1
ENSBTAG00000016555	496.435	-1.18412	0.224826	-5.26685	1.38787e-07	2.10156e-05	510729	TRPT1	tRNA phosphotransferase 1
ENSBTAG00000016559	385.554	-1.12968	0.179645	-6.2884	3.20745e-10	3.19164e-07	533578	NUDT22	nudix hydrolase 22
ENSBTAG00000047265	1633.36	-1.12288	0.189827	-5.91526	3.31344e-09	1.64856e-06	617154	PPP1R14B	protein phosphatase 1 regulatory inhibitor subunit 14B
ENSBTAG00000002238	1359.1	-1.00509	0.253788	-3.96036	7.48382e-05	0.00143699	511349	ARL2	ADP ribosylation factor like GTPase 2
ENSBTAG00000005069	483.424	-1.19753	0.276325	-4.33377	1.46575e-05	0.00048387	282384	TM7SF2	transmembrane 7 superfamily member 2
ENSBTAG00000049377	116.138	-1.09346	0.233574	-4.68143	2.84884e-06	0.000167457	NA	NA	NA
ENSBTAG00000046110	97.7955	-1.43096	0.381936	-3.74659	0.000179257	0.00259587	100336481	CLCF1	cardiotrophin like cytokine factor 1
ENSBTAG00000017690	970.801	-1.11507	0.306468	-3.63844	0.000274293	0.00336667	783525	CARNS1	carnosine synthase 1
ENSBTAG00000004786	349.349	-1.26133	0.226376	-5.57183	2.52075e-08	6.38484e-06	510129	TMEM134	transmembrane protein 134
ENSBTAG00000012072	4369.13	-1.03916	0.218843	-4.7484	2.0503e-06	0.000137984	287027	NDUFS8	NADH:ubiquinone oxidoreductase core subunit S8
ENSBTAG00000004348	846.12	-1.06281	0.20393	-5.21164	1.87177e-07	2.50727e-05	618609	MRPL21	mitochondrial ribosomal protein L21
ENSBTAG00000009997	72.1127	1.43394	0.425335	3.37132	0.000748079	0.00673658	532126	ANO1	anoctamin 1
ENSBTAG00000047793	746.188	-1.10299	0.243711	-4.52582	6.01627e-06	0.000266919	509559	TSSC4	tumor suppressing subtransferable candidate 4
ENSBTAG00000000103	610.861	-1.06628	0.242932	-4.3892	1.13769e-05	0.000414901	508825	MRPL23	mitochondrial ribosomal protein L23
ENSBTAG00000010880	149935	-1.00148	0.275888	-3.63004	0.000283374	0.00345379	506434	TNNI2	troponin I2, fast skeletal type
ENSBTAG00000009032	168.65	-1.08024	0.233237	-4.63152	3.62989e-06	0.000195243	613612	TMEM80	transmembrane protein 80
ENSBTAG00000046644	1505.86	-1.18496	0.229954	-5.15302	2.56331e-07	3.21707e-05	100298939	HRAS	HRas proto-oncogene, GTPase
ENSBTAG00000019015	14.72	2.42651	0.741824	3.27101	0.00107165	0.00868478	282255	IFITM3	interferon induced transmembrane protein 3 (1-8U)
ENSBTAG00000046332	960167	-1.03956	0.238066	-4.36668	1.26147e-05	0.000432846	281592	ACTA1	actin alpha 1, skeletal muscle
ENSBTAG00000016804	121.93	1.50041	0.270222	5.55251	2.81597e-08	6.64903e-06	281072	LYST	lysosomal trafficking regulator
ENSBTAG00000007244	1043.35	1.57999	0.387286	4.07965	4.51044e-05	0.00104031	534319	NID1	nidogen 1
ENSBTAG00000000830	18.8812	1.73688	0.497549	3.49088	0.000481439	0.00498286	613826	GPR137B	G protein-coupled receptor 137B
ENSBTAG00000054635	12.3506	2.06541	0.634305	3.25618	0.00112921	0.00896356	NA	NA	NA
ENSBTAG00000051333	2180.14	1.58889	0.387948	4.09562	4.21036e-05	0.000992463	783538	ARID5B	AT-rich interaction domain 5B
ENSBTAG00000038845	206.423	-1.00111	0.22739	-4.40261	1.06958e-05	0.000399471	101903772	TYSND1	trypsin domain containing 1
ENSBTAG00000011014	39.798	1.76669	0.467256	3.78098	0.00015621	0.00236282	506758	CHST3	carbohydrate sulfotransferase 3
ENSBTAG00000008619	126.647	1.18708	0.335381	3.53949	0.000400902	0.00437008	540644	SAMD8	sterile alpha motif domain containing 8
ENSBTAG00000012977	187.702	-1.09322	0.302731	-3.61119	0.000304791	0.00363776	514949	COMTD1	catechol-O-methyltransferase domain containing 1
ENSBTAG00000003510	197.158	1.46164	0.359237	4.06873	4.72697e-05	0.00106287	512308	MMRN2	multimerin 2
ENSBTAG00000008584	408.977	-1.13451	0.205799	-5.51272	3.53337e-08	7.93924e-06	530874	CLN8	CLN8 transmembrane ER and ERGIC protein
ENSBTAG00000012191	122.287	1.35875	0.28524	4.76351	1.90251e-06	0.000129921	532571	WWC2	WW and C2 domain containing 2
ENSBTAG00000008886	25.8803	1.58994	0.483697	3.28705	0.00101244	0.00832604	535434	STOX2	storkhead box 2
ENSBTAG00000020657	85.2773	1.45058	0.321344	4.51409	6.35885e-06	0.00027734	508251	FAT1	FAT atypical cadherin 1
ENSBTAG00000010085	129.359	1.78014	0.300911	5.91581	3.3024e-09	1.64856e-06	538708	SLC7A2	solute carrier family 7 member 2
ENSBTAG00000044194	16.9698	1.78711	0.520952	3.43047	0.000602545	0.00583174	536310	ZDHHC2	zinc finger DHHC-type palmitoyltransferase 2
ENSBTAG00000015541	284.884	1.71954	0.345908	4.97109	6.65773e-07	6.23207e-05	511433	DLC1	DLC1 Rho GTPase activating protein
ENSBTAG00000001463	217.705	1.32399	0.259612	5.09989	3.39848e-07	4.01223e-05	535030	TNKS	tankyrase
ENSBTAG00000021592	47.6596	1.04891	0.3142	3.33834	0.000842812	0.00732909	505061	WRN	WRN RecQ like helicase
ENSBTAG00000015457	336.123	1.02156	0.274465	3.72201	0.000197645	0.00274888	281768	FGFR1	fibroblast growth factor receptor 1
ENSBTAG00000004238	330.944	2.10858	0.34145	6.17535	6.60157e-10	5.24138e-07	507012	TACC1	transforming acidic coiled-coil containing protein 1
ENSBTAG00000027625	41.2765	2.19066	0.501238	4.37049	1.23968e-05	0.000429602	282068	SFRP1	secreted frizzled related protein 1
ENSBTAG00000004015	520.24	1.07064	0.19052	5.61956	1.91445e-08	5.22944e-06	529373	KAT6A	lysine acetyltransferase 6A
ENSBTAG00000007634	276.998	1.76993	0.270509	6.54296	6.03116e-11	7.00167e-08	524648	HOOK3	hook microtubule tethering protein 3
ENSBTAG00000033137	49.4482	1.41701	0.37889	3.73989	0.0001841	0.00264129	531459	PSD3	pleckstrin and Sec7 domain containing 3
ENSBTAG00000016581	755.943	-1.11969	0.233769	-4.78971	1.67018e-06	0.000117512	508216	MRPL28	mitochondrial ribosomal protein L28
ENSBTAG00000002735	394.778	-1.10859	0.230158	-4.81663	1.46001e-06	0.000107616	514636	METTL26	methyltransferase like 26
ENSBTAG00000045857	2273.63	-1.17604	0.270673	-4.34489	1.39343e-05	0.000467755	618020	MCRIP2	MAPK regulated corepressor interacting protein 2
ENSBTAG00000038330	383.169	-1.05606	0.246627	-4.28203	1.852e-05	0.000570801	516108	LOC516108	CG2446-like
ENSBTAG00000020198	100.788	-1.42979	0.315745	-4.52829	5.9463e-06	0.000265344	515528	METRN	meteorin, glial cell differentiation regulator
ENSBTAG00000049482	315.647	-1.20316	0.250075	-4.81122	1.50011e-06	0.000109414	530342	ANTKMT	adenine nucleotide translocase lysine methyltransferase
ENSBTAG00000026461	112.545	1.2075	0.331703	3.64029	0.000272328	0.00335141	282412	CACNA1H	calcium voltage-gated channel subunit alpha1 H
ENSBTAG00000014101	634.232	-1.02048	0.252863	-4.03571	5.44364e-05	0.00116021	508714	TSR3	TSR3 ribosome maturation factor
ENSBTAG00000002367	1920.53	-1.02238	0.251871	-4.05915	4.92507e-05	0.00109602	535210	HCFC1R1	host cell factor C1 regulator 1
ENSBTAG00000026408	83.2601	-1.20108	0.291443	-4.12114	3.76995e-05	0.000932845	NA	NA	NA
ENSBTAG00000009200	885.442	-1.02783	0.210348	-4.88633	1.02735e-06	8.27281e-05	444880	PAM16	presequence translocase associated motor 16
ENSBTAG00000002178	248.725	1.47664	0.342339	4.31338	1.60778e-05	0.000516082	522886	PPL	periplakin
ENSBTAG00000046840	490.042	-1.08952	0.202636	-5.37671	7.58603e-08	1.35488e-05	782581	DEXI	Dexi homolog
ENSBTAG00000008728	452.236	1.12593	0.234143	4.80873	1.5189e-06	0.000109636	511461	MRTFB	myocardin related transcription factor B
ENSBTAG00000015988	1012.03	1.6149	0.382502	4.22193	2.42215e-05	0.000684162	530050	MYH11	myosin heavy chain 11
ENSBTAG00000020735	1666.33	1.34668	0.269085	5.00469	5.59526e-07	5.6896e-05	525143	SMG1	SMG1 nonsense mediated mRNA decay associated PI3K related kinase
ENSBTAG00000011744	48.8761	1.31484	0.343077	3.83248	0.000126857	0.00207483	786875	USP31	ubiquitin specific peptidase 31
ENSBTAG00000013669	183.37	-1.24631	0.266209	-4.6817	2.84499e-06	0.000167457	506294	KIF22	kinesin family member 22
ENSBTAG00000039962	123.535	-1.11032	0.268889	-4.1293	3.63869e-05	0.000918006	614103	DCTPP1	dCTP pyrophosphatase 1
ENSBTAG00000051341	219.253	-1.12844	0.273756	-4.12206	3.755e-05	0.000932674	NA	NA	NA
ENSBTAG00000000781	119.918	1.11081	0.321995	3.44978	0.000561046	0.00557882	505919	HIP1	huntingtin interacting protein 1
ENSBTAG00000003617	926.998	-1.01522	0.21374	-4.74977	2.03645e-06	0.000137717	512094	ALKBH4	alkB homolog 4, lysine demethylase
ENSBTAG00000012038	36.5816	1.409	0.421886	3.33977	0.00083849	0.00731434	NA	NA	NA
ENSBTAG00000026246	139.196	-1.12837	0.225661	-5.00029	5.72444e-07	5.77878e-05	506163	MOSPD3	motile sperm domain containing 3
ENSBTAG00000016757	67.7253	1.25354	0.334535	3.74709	0.000178896	0.00259333	100140434	ZKSCAN1	zinc finger with KRAB and SCAN domains 1
ENSBTAG00000039720	257.394	-1.17609	0.253976	-4.63072	3.64404e-06	0.000195251	513111	TMEM225B	transmembrane protein 225B
ENSBTAG00000022825	1273.43	-1.08831	0.198591	-5.48018	4.24897e-08	8.9716e-06	615390	BRI3	brain protein I3
ENSBTAG00000014698	26.953	1.42831	0.42713	3.34397	0.000825899	0.00723623	515377	CARD11	caspase recruitment domain family member 11
ENSBTAG00000004676	66.3808	-1.00088	0.275302	-3.63556	0.000277381	0.0033956	524484	TMEM184A	transmembrane protein 184A
ENSBTAG00000055259	27.7974	1.67676	0.49529	3.3854	0.000710734	0.00647987	NA	NA	NA
