# Supplementary material for: Transcriptome profiling analysis of muscle tissue reveals potential candidate genes affecting water holding capacity in Chinese Simmental beef cattle
Source: Sci Rep. 2021 Jun 7;11:11897. doi: 10.1038/s41598-021-91373-2 (PMC8184995; doi:10.1038/s41598-021-91373-2)
Supplement: Supplementary file 4 — Supplementary Table S4. [file 41598_2021_91373_MOESM4_ESM.xlsx]

## Sheet: Sheet1
Table S4. GO terms significantly enriched with DEGs between high and low WHC groups
	ONTOLOGY	ID	Description	GeneRatio	BgRatio	pvalue	p.adjust	qvalue	geneID	Count
GO:0009986	CC	GO:0009986	cell surface	13/182	98/4667	9.21603e-05	0.0198883	0.0173647	TGFBR1/THBS1/TEK/NRROS/CLIC4/S1PR1/F3/FGL2/SCARA5/ANXA1/LPAR1/ADRA2B/SFRP1	13
GO:0070161	CC	GO:0070161	anchoring junction	14/182	117/4667	0.000154173	0.0198883	0.0173647	ITGAV/TGFBR1/TEK/ACTN1/CLDN1/CLIC4/GJA5/TES/SCN1B/FXYD1/PRX/LIN7B/ARL2/DLC1	14
GO:0031012	CC	GO:0031012	extracellular matrix	9/182	59/4667	0.000397951	0.0300494	0.0262365	THBS1/F3/LUM/DCN/RNASE4/FBN1/FBLN5/CRISPLD2/SFRP1	9
GO:0042383	CC	GO:0042383	sarcolemma	7/182	37/4667	0.000465882	0.0300494	0.0262365	ACTN1/ATP2B4/CAV1/SLC8A1/SCN1B/FXYD1/KRT19	7
GO:0030016	CC	GO:0030016	myofibril	7/182	42/4667	0.00103528	0.0468347	0.040892	ACTN1/ATP2B4/MYL2/CALD1/FBXO32//KRT19/ACTA1	7
GO:0043292	CC	GO:0043292	contractile fiber	7/182	44/4667	0.00137687	0.0468347	0.040892	ACTN1/ATP2B4/MYL2/CALD1/FBXO32/KRT19/ACTA1	7
GO:0005925	CC	GO:0005925	focal adhesion	6/182	34/4667	0.0017502	0.0468347	0.040892	ACTN1/ITGAV/TEK/TES/ARL2/DLC1	6
GO:0099512	CC	GO:0099512	supramolecular fiber	17/182	200/4667	0.00183205	0.0468347	0.040892	TEK/ATP2B4/LUM/KRT8/CALD1/ACTG2/MYO6/FBN1/ACTN1/NDRG1/FBXO32/MYL2/TFPT/KRT19/GFAP/ACTA1/HOOK3	17
GO:0099081	CC	GO:0099081	supramolecular polymer	17/182	201/4667	0.00193373	0.0468347	0.040892	TEK/ATP2B4/LUM/KRT8/CALD1/ACTG2/MYO6/FBN1/ACTN1/NDRG1/FBXO32/MYL2/TFPT/KRT19/GFAP/ACTA1/HOOK3	17
GO:0005911	CC	GO:0005911	cell-cell junction	10/182	88/4667	0.00203799	0.0468347	0.040892	ACTN1/TGFBR1/TEK/CLDN1/CLIC4/GJA5/SCN1B/FXYD1/PRX/LIN7B	10
GO:0030055	CC	GO:0030055	cell-substrate junction	6/182	35/4667	0.00204506	0.0468347	0.040892	ACTN1/ITGAV/TEK/TES/ARL2/DLC1	6
GO:0016328	CC	GO:0016328	lateral plasma membrane	4/182	15/4667	0.00217836	0.0468347	0.040892	ACTN1/CLDN1/ANXA1/ARL2	4
GO:0062023	CC	GO:0062023	collagen-containing extracellular matrix	6/182	36/4667	0.00237598	0.0471542	0.0411709	F3/LUM/DCN/RNASE4/FBLN5/SFRP1	6
GO:0005539	MF	GO:0005539	glycosaminoglycan binding	10/157	54/3805	5.35564e-05	0.0149422	0.0142065	THBS1/FN1/DCN/RNASE4/FBN1/FGF2/CRISPLD2/PGLYRP1/SFRP1/TMEM184A	10
GO:0008201	MF	GO:0008201	heparin binding	8/157	44/3805	0.000350582	0.0489062	0.0464982	THBS1/FN1/RNASE4/FBN1/FGF2/CRISPLD2/SFRP1/TMEM184A	8
