# Supplementary material for: Transcriptome profiling analysis of muscle tissue reveals potential candidate genes affecting water holding capacity in Chinese Simmental beef cattle
Source: Sci Rep. 2021 Jun 7;11:11897. doi: 10.1038/s41598-021-91373-2 (PMC8184995; doi:10.1038/s41598-021-91373-2)
Supplement: Supplementary file 5 — Supplementary Table S5. [file 41598_2021_91373_MOESM5_ESM.xlsx]

## Sheet: Sheet1
Table S5. All KEGG pathways significantly enriched with DEGs between high and low WHC groups
	ID	Description	GeneRatio	BgRatio	pvalue	p.adjust	qvalue	geneID	Count
bta04510	bta04510	Focal adhesion	33/324	201/8988	1.49735e-13	4.22253e-11	2.52185e-11	ITGAV/THBS1/ACTN1/MYLK/MYL2/PIK3CA/XIAP/FLNA/ITGA6/FN1/PIK3R3/COL6A3/RELN/LAMB1/CAV1/PDGFRA/TNC/PDGFRB/ROCK2/LAMA4/FLT1/PDGFD/ITGA8/MYLK2/AKT3/LAMC1/PDGFC/ITGB4/LAMA3/BCL2/EGFR/ITGA9/HRAS	33
bta04151	bta04151	PI3K-Akt signaling pathway	44/324	379/8988	3.41466e-12	4.81467e-10	2.8755e-10	ITGAV//THBS1/TEK/ANGPT4/IFNAR1/GNB4/PIK3CA/ATF2/ITGA6/FN1/PKN2/GNG12/PRKAA2/PIK3R3/COL6A3/KITLG/KRAS/RELN/LAMB1/CREB5/CREB3L2/PDGFRA/NTRK2/LPAR1/TNC/PDGFRB/LAMA4/FOXO3/F2R/FLT1/PDGFD/ITGA8/AKT3/LAMC1/FGF2/PDGFC/IL7R/ITGB4/LAMA3/BCL2/EGFR/ITGA9/HRAS/FGFR1	44
bta04810	bta04810	Regulation of actin cytoskeleton	30/324	217/8988	1.75657e-10	1.65118e-08	9.86145e-09	ITGAV/ACTN1/MYL2/MYH10/MYLK/PIK3CA/DIAPH2/ITGA6/FN1/GNG12/PIK3R3/KRAS/PDGFRA/LPAR1/PDGFRB/ROCK2/F2R/SPATA13/PDGFD/ITGA8/MYLK2/FGF2/PDGFC/IQGAP1/ITGB4/EGFR/ITGA9/HRAS/FGFR1/MYH11	30
bta05205	bta05205	Proteoglycans in cancer	27/324	204/8988	3.98146e-09	2.80693e-07	1.67641e-07	ITGAV/THBS1/PIK3CA/FLNA//FN1/PIK3R3/LUM/DCN/FRS2/TIMP3/ITPR2/KRAS/FZD1/CAV1/ROCK2/CBL/AKT3/FGF2/PTPN11/IQGAP1/PLCG2/EGFR/ITPR1/ITPR3/FZD4/HRAS/FGFR1	27
bta04022	bta04022	cGMP-PKG signaling pathway	24/324	171/8988	9.35501e-09	5.27622e-07	3.15116e-07	ATP2B4/MYLK/ATF2/ATP1A4/KCNMB4/ITPR2/PDE3A/CACNA1C/CREB5/CREB3L2/GNAQ/ADRA2B/SLC8A1/ROCK2/EDNRB/PLCB1/MYLK2/NFATC2/AKT3/ADCY5/GUCY1B1/GUCY1A1/ITPR1/ITPR3	24
bta01521	bta01521	EGFR tyrosine kinase inhibitor resistance	16/324	80/8988	1.86575e-08	8.76904e-07	5.2372e-07	PIK3CA/PIK3R3/KRAS/PDGFRA/PDGFRB/FOXO3/PDGFD/AKT3/FGF2/PDGFC/PLCG2/AXL/NF1/BCL2/EGFR/HRAS	16
bta04540	bta04540	Gap junction	17/324	92/8988	2.33007e-08	9.38683e-07	5.60617e-07	MAP3K2/ITPR2/KRAS/PDGFRA/GNAQ/LPAR1/ADCY5/PDGFRB/PDGFD/PLCB1/PDGFC/GUCY1B1/GUCY1A1/EGFR/ITPR1/ITPR3/HRAS	17
bta04915	bta04915	Estrogen signaling pathway	20/324	138/8988	9.6893e-08	3.41548e-06	2.03985e-06	ADCY5/PIK3CA/ATF2/PIK3R3/KRT18/ITPR2/KRAS/CREB5/CREB3L2/GNAQ/PLCB1/NCOA3/NCOA2/AKT3/KRT19/BCL2/EGFR/ITPR1/ITPR3/HRAS	20
bta05165	bta05165	Human papillomavirus infection	33/324	352/8988	3.99995e-07	1.16382e-05	6.9508e-06	ITGAV/THBS1/FN1/IFNAR1/MX1/ITGA6/PIK3CA/NOTCH2/PATJ/PIK3R3/COL6A3/KRAS/FZD1/RELN/LAMB1/CREB5/CREB3L2/TNC/PDGFRB/EIF2AK2/LAMA4/ATM/ITGA8/HEY1/AKT3/LAMC1/ITGB4/LAMA3/EGFR/ITGA9/LOC512672/FZD4/HRAS	33
bta04929	bta04929	GnRH secretion	13/324	65/8988	4.12704e-07	1.16382e-05	6.9508e-06	PIK3CA/PIK3R3/ITPR2/KRAS/CACNA1C/GNAQ/KCNN1/PLCB1/AKT3/ITPR1/ITPR3/HRAS/CACNA1H	13
bta04270	bta04270	Vascular smooth muscle contraction	19/324	139/8988	5.19216e-07	1.29356e-05	7.72564e-06	MYH10/IMYH11/MYLK/CALCRL/RAMP1/KCNMB4/ITPR2/CACNA1C/CALD1/GNAQ/ACTG2/ROCK2/PLCB1/MYLK2/GUCY1B1/GUCY1A1/TPR1/ITPR3/ADCY5	19
bta04512	bta04512	ECM-receptor interaction	15/324	89/8988	5.54549e-07	1.29356e-05	7.72564e-06	ITGAV/THBS1/CD47/ITGA6/FN1/COL6A3/RELN/LAMB1/TNC/LAMA4/ITGA8/LAMC1/ITGB4/LAMA3/ITGA9	15
bta04725	bta04725	Cholinergic synapse	17/324	114/8988	5.97097e-07	1.29356e-05	7.72564e-06	ADCY5/GNB4/PIK3CA/GNG12/PIK3R3/ITPR2/KRAS/CACNA1C/CREB5/CREB3L2/GNAQ/PLCB1/AKT3/BCL2/ITPR1/ITPR3/HRAS	17
bta04010	bta04010	MAPK signaling pathway	29/324	292/8988	6.42194e-07	1.29356e-05	7.72564e-06	TGFBR1/TEK/TGFBR2/ANGPT4/FLNA/MAP3K2/ATF2/MAP3K20/GNG12/KITLG/DUSP6/KRAS/CACNA1C/PDGFRA/NTRK2/PDGFRB/RASGRF2/FLT1/PDGFD/AKT3/CACNA1E/FGF2/PDGFC/CACNG6/NF1/EGFRHRAS/FGFR1/CACNA1H	29
bta04020	bta04020	Calcium signaling pathway	26/324	252/8988	1.21543e-06	2.285e-05	1.36469e-05	ATP2B4/MYLK/CASQ1/ITPR2/CACNA1C/PDGFRA/GNAQ/NTRK2/PDGFRB/SLC8A1/F2R/FLT1/EDNRB/PDGFD/PLCB1/MYLK2/CACNA1E/FGF2/PDGFC/NTRK3/PLCG2/EGFR/ITPR1/ITPR3/FGFR1/CACNA1H	26
bta04014	bta04014	Ras signaling pathway	25/324	243/8988	2.06792e-06	3.64471e-05	2.17676e-05	TEK/GNB4/PIK3CA/PLD1/GNG12/PIK3R3/KITLG/KRAS/PDGFRA/NTRK2/PDGFRB/RASGRF2/FLT1/PDGFD/ANGPT4/AKT3/ABL2/FGF2/PDGFC/PTPN11/PLCG2/NF1/EGFR/HRAS/FGFR1	25
bta04072	bta04072	Phospholipase D signaling pathway	19/324	153/8988	2.29596e-06	3.80859e-05	2.27463e-05	KITLG/KRAS/PDGFRA/LPAR1/ADCY5/PDGFRB/PIK3CA/PLD1/PIK3R3/AGPAT2/F2R/PDGFD/PLCB1/AKT3/PDGFC/PTPN11/PLCG2/EGFR/HRAS	19
bta04015	bta04015	Rap1 signaling pathway	23/324	217/8988	3.22909e-06	5.05891e-05	3.02137e-05	THBS1/TEK/KITLG/KRAS/PDGFRA/PIK3CA/PIK3R3/GNAQ/LPAR1/RAPGEF6/PDGFRB/F2R/ADCY5/FLT1/PDGFD/PLCB1/ANGPT4/AKT3/FGF2/PDGFC/EGFR/HRAS/FGFR1	23
bta04068	bta04068	FoxO signaling pathway	17/324	131/8988	4.30767e-06	6.39349e-05	3.81843e-05	TGFBR1PS1PR1/PRKAA2/PIK3R3/PIK3CA/FOXO6/AGAP2/KRAS/FOXO3/ATM/FBXO32/AKT3/SETD7/IL7R/EGFR/TGFBR2/HRAS	17
bta04935	bta04935	Growth hormone synthesis, secretion and action	16/324	118/8988	4.64191e-06	6.5451e-05	3.90898e-05	ADCY5/PIK3CA/ATF2/PIK3R3/ITPR2/KRAS/CACNA1C/CREB5/CREB3L2/GNAQ/PLCB1/AKT3/PLCG2/ITPR1/ITPR3/HRAS	16
bta05222	bta05222	Small cell lung cancer	14/324	94/8988	6.06012e-06	7.92587e-05	4.73363e-05	ITGAV/XIAP//ITGA6/FN1/RXRG/PIK3R3/LAMB1/PIK3CA/LAMA4/AKT3/LAMC1/TRAF4/LAMA3/BCL2	14
bta04611	bta04611	Platelet activation	16/324	121/8988	6.46436e-06	7.92587e-05	4.73363e-05	ADCY5/MYLK/PIK3CA/PIK3R3/ITPR2/GNAQ/ROCK2/F2R/PLCB1/MYLK2/AKT3/GUCY1B1/GUCY1A1/PLCG2/ITPR1/ITPR3	16
bta04919	bta04919	Thyroid hormone signaling pathway	16/324	121/8988	6.46436e-06	7.92587e-05	4.73363e-05	ITGAV/SLC16A2/RXRG/ATP1A4/NOTCH2/PIK3CA/PIK3R3/KRAS/PLCB1/NCOA3/NCOA2/AKT3/MED13L/PLCG2/MED13/HRAS	16
bta04921	bta04921	Oxytocin signaling pathway	18/324	153/8988	9.1827e-06	0.000107897	6.444e-05	ADCY5/MYLK/PRKAA2/ADCY5/ITPR2/KRAS/CACNA1C/GNAQ/ROCK2/PLCB1/MYLK2/NFATC2/GUCY1B1/GUCY1A1/CACNG6/EGFR/ITPR1/ITPR3/HRAS	18
bta05215	bta05215	Prostate cancer	14/324	98/8988	9.95931e-06	0.0001084	6.47408e-05	PDGFRB/PIK3R3/KRAS/CREB5/CREB3L2/PDGFRA/PIK3CA/PDGFD/AKT3/PDGFC/BCL2/EGFR/HRAS/FGFR1	14
bta05218	bta05218	Melanoma	12/324	73/8988	9.99436e-06	0.0001084	6.47408e-05	PIK3CA/PIK3R3/KRAS/PDGFRA/PDGFRB/PDGFD/AKT3/FGF2/PDGFC/EGFR/HRAS/FGFR1	12
bta04371	bta04371	Apelin signaling pathway	17/324	140/8988	1.06743e-05	0.000111488	6.65846e-05	TGFBR1/MYLK/GNB4/GNG12/PRKAA2/ITPR2/KRAS/GNAQ/SLC8A1/ADCY5/PLCB1/MYLK2/AKT3/MYL2/ITPR1/ITPR3/HRAS	17
bta04926	bta04926	Relaxin signaling pathway	16/324	131/8988	1.8036e-05	0.000181648	0.000108487	TGFBR1/GNB4/PIK3CA/ATF2/GNG12/PIK3R3/KRAS/CREB5/CREB3L2/ADCY5/EDNRB/PLCB1/AKT3/EGFR/TGFBR2/HRAS	16
bta04928	bta04928	Parathyroid hormone synthesis, secretion and action	14/324	105/8988	2.22989e-05	0.000216838	0.000129504	/PLD1/ATF2/RXRG/ITPR2/ADCY5CREB5/CREB3L2/GNAQ/PLCB1/BCL2/EGFR/ITPR1/ITPR3/FGFR1	14
bta04927	bta04927	Cortisol synthesis and secretion	11/324	67/8988	2.37712e-05	0.000223449	0.000133452	PLCB1/ATF2/ITPR2/CACNA1C/CREB5/CREB3L2/GNAQ/ADCY5/ITPR1/ITPR3/CACNA1H	11
bta04261	bta04261	Adrenergic signaling in cardiomyocytes	17/324	150/8988	2.66679e-05	0.000241995	0.000144529	ATP2B4/MYL2/ATF2/SCN7A/ATP1A4/PPP1R1A/CACNA1C/CREB5/CREB3L2/GNAQ/SLC8A1/PLCB1/ADCY5/AKT3/SCN1B/CACNG6/BCL2	17
bta05230	bta05230	Central carbon metabolism in cancer	11/324	68/8988	2.74605e-05	0.000241995	0.000144529	PIK3CA/PIK3R3/KRAS/PDGFRA/PDGFRB/AKT3/NTRK3/PGAM2/EGFR/HRAS/FGFR1	11
bta04925	bta04925	Aldosterone synthesis and secretion	13/324	96/8988	3.70458e-05	0.000316573	0.00018907	ATP2B4/ATF2/ATP1A4/ITPR2/CACNA1C/CREB5/CREB3L2/GNAQ/PLCB1/ADCY5/ITPR1/ITPR3/CACNA1H	13
bta04933	bta04933	AGE-RAGE signaling pathway in diabetic complications	13/324	103/8988	7.83014e-05	0.000649441	0.000387871	TGFBR1/TGFBR2/FN1/F3/PIK3R3/PIK3CA/KRAS/ICAM1/PLCB1/AKT3/PLCG2/BCL2/HRAS	13
bta04728	bta04728	Dopaminergic synapse	15/324	134/8988	9.14534e-05	0.000736853	0.000440077	AKT3/GNB4/MAOA/ATF2/GNG12/ITPR2/CACNA1C/CREB5/CREB3L2/CLOCK/GNAQ/PLCB1/ADCY5/ITPR1/ITPR3	15
bta05163	bta05163	Human cytomegalovirus infection	22/324	251/8988	0.000102195	0.000800528	0.000478106	ITGAV/GNB4/PIK3CA/ATF2/GNG12/PIK3R3/ITPR2/KRAS/ADCY5/CREB5/CREB3L2/PDGFRA/GNAQ/ROCK2/PLCB1/NFATC2/AKT3/EGFR/ITPR1/ITPR3/LOC512672/HRAS	22
bta04912	bta04912	GnRH signaling pathway	12/324	93/8988	0.000118672	0.000904477	0.000540188	ADCY5/PLD1/MAP3K2/ITPR2/KRAS/CACNA1C/GNAQ/PLCB1/EGFR/ITPR1/ITPR3/HRAS	12
bta04934	bta04934	Cushing syndrome	16/324	158/8988	0.000177329	0.00131597	0.000785947	EGFR/ATF2/ITPR2/CACNA1C/FZD1/CREB5/CREB3L2/GNAQ/KMT2A/PLCB1/RASD1/ADCY5/ITPR1/ITPR3/FZD4/CACNA1H	16
bta04210	bta04210	Apoptosis	15/324	143/8988	0.000190757	0.00137932	0.000823781	PIK3CA/XIAP/CFLAR/PIK3R3/CSF2RB/ITPR2/KRAS/PTPN13/ENDOG/ATM/AKT3/BCL2/ITPR1/ITPR3/HRAS	15
bta04911	bta04911	Insulin secretion	11/324	85/8988	0.000221356	0.00156056	0.000932026	PLCB1/ATF2/ATP1A4/KCNMB4/CACNA1C/CREB5/CREB3L2/GNAQ/KCNN1/ADCY5/ITPR3	11
bta04713	bta04713	Circadian entrainment	12/324	101/8988	0.000262412	0.00178641	0.00106691	ITPR1/GNB4/GNG12/CACNA1C/GNAQ/PLCB1/GUCY1B1/GUCY1A1/RASD1/ADCY5/ITPR3/CACNA1H	12
bta04924	bta04924	Renin secretion	10/324	73/8988	0.000266061	0.00178641	0.00106691	ADCY5/ITPR2/PDE3A/CACNA1C/GNAQ/PLCB1/GUCY1B1/GUCY1A1/ITPR1/ITPR3	10
bta04218	bta04218	Cellular senescence	16/324	165/8988	0.000292328	0.00191713	0.00114498	TGFBR1/HIPK1/PIK3R3/PIK3CA/ITPR2/KRAS/FOXO3/MRE11/ATM/NFATC2/AKT3/TGFBR2/ITPR1/ITPR3/LOC512672/HRAS	16
bta04730	bta04730	Long-term depression	9/324	61/8988	0.000305091	0.00195536	0.00116781	ITPR2/KRAS/GNAQ/PLCB1/GUCY1B1/GUCY1A1/ITPR1/ITPR3/HRAS	9
bta04922	bta04922	Glucagon signaling pathway	12/324	103/8988	0.000315627	0.00197793	0.00118129	ATF2/PRKAA2/ITPR2/CREB5/CREB3L2/GNAQ/PYGL/PLCB1/AKT3/PGAM2/ITPR1/ITPR3	12
bta04211	bta04211	Longevity regulating pathway	11/324	90/8988	0.000367756	0.00221913	0.00132535	AKT3/PIK3CA/ATF2/PRKAA2/PIK3R3/KRAS/CREB5/CREB3L2/FOXO3/ADCY5/HRAS	11
bta04918	bta04918	Thyroid hormone synthesis	10/324	76/8988	0.000371499	0.00221913	0.00132535	ADCY5/ATF2/ATP1A4/ITPR2/CREB5/CREB3L2/GNAQ/PLCB1/ITPR1/ITPR3	10
bta04625	bta04625	C-type lectin receptor signaling pathway	12/324	105/8988	0.000377724	0.00221913	0.00132535	CBLB/PIK3CA/PIK3R3/ITPR2/KRAS/NFATC2/AKT3/PTPN11/PLCG2/ITPR1/ITPR3/HRAS	12
bta04550	bta04550	Signaling pathways regulating pluripotency of stem cells	14/324	144/8988	0.000674719	0.00388308	0.00231912	PIK3CA/INHBB/PIK3R3/KRAS/FZD1/AKT3/FGF2/IL6ST/LIFR/PCGF5/FZD4/HRAS/FGFR1/KAT6A	14
bta04720	bta04720	Long-term potentiation	9/324	69/8988	0.000774478	0.00436805	0.00260877	PPP1R1A/ITPR2/KRAS/CACNA1C/GNAQ/PLCB1/ITPR1/ITPR3/HRAS	9
bta04012	bta04012	ErbB signaling pathway	10/324	84/8988	0.00083324	0.00453091	0.00270603	CBLB/PIK3CA/PIK3R3/KRAS/CBL/AKT3/ABL2/PLCG2/EGFR/HRAS	10
bta05231	bta05231	Choline metabolism in cancer	11/324	99/8988	0.000835486	0.00453091	0.00270603	PIK3CA/PLD1/PIK3R3/KRAS/PDGFRA/PDGFRB/PDGFD/AKT3/PDGFC/EGFR/HRAS	11
bta04520	bta04520	Adherens junction	9/324	70/8988	0.000861166	0.00458205	0.00273658	TGFBR1/ACTN1/PTPRB/FER/PTPRJ/IQGAP1/EGFR/TGFBR2/FGFR1	9
bta05167	bta05167	Kaposi sarcoma-associated herpesvirus infection	18/324	220/8988	0.000980347	0.00511959	0.00305761	IFNAR1/GNB4/PIK3CA/GNG12/PIK3R3/ITPR2/KRAS/ICAM1/EIF2AK2/NFATC2/AKT3/FGF2/IL6ST/PLCG2/ITPR1/ITPR3/LOC512672/HRAS	18
bta05223	bta05223	Non-small cell lung cancer	9/324	73/8988	0.00116963	0.00599701	0.00358164	PIK3CA/RXRG/PIK3R3/KRAS/FOXO3/AKT3/PLCG2/EGFR/HRAS	9
bta05226	bta05226	Gastric cancer	14/324	153/8988	0.00122604	0.006174	0.00368734	TGFBR1/PIK3CA/RXRG/PIK3R3/KRAS/FZD1/ABCB1/AKT3/FGF2/BCL2/EGFR/TGFBR2/FZD4/HRAS	14
bta04071	bta04071	Sphingolipid signaling pathway	12/324	120/8988	0.0012603	0.00623519	0.00372389	PIK3CA/PLD1/S1PR1/PIK3R3/KRAS/GNAQ/ROCK2/PLCB1/SPTLC3/AKT3/BCL2/HRAS	12
bta04726	bta04726	Serotonergic synapse	12/324	121/8988	0.00135491	0.00658765	0.00393439	ADCY5/GNB4/MAOA/GNG12/ITPR2/KRAS/CACNA1C/GNAQ/PLCB1/ITPR1/ITPR3/HRAS	12
bta04722	bta04722	Neurotrophin signaling pathway	12/324	122/8988	0.00145531	0.00695586	0.0041543	PIK3CA/PIK3R3/FRS2/KRAS/NTRK2/FOXO3/AKT3/PTPN11/NTRK3/PLCG2/BCL2/HRAS	12
bta04971	bta04971	Gastric acid secretion	9/324	76/8988	0.00156181	0.00734053	0.00438404	ATP1A4/MYLK/ITPR2/GNAQ/PLCB1/ADCY5/MYLK2/ITPR1/ITPR3	9
bta04213	bta04213	Longevity regulating pathway - multiple species	8/324	62/8988	0.00161924	0.00748568	0.00447073	ADCY5/PIK3CA/PRKAA2/PIK3R3/KRAS/FOXO3/AKT3/HRAS	8
bta05410	bta05410	Hypertrophic cardiomyopathy	10/324	92/8988	0.0016884	0.00755138	0.00450997	ITGAV/ITGA6/PRKAA2/CACNA1C/SLC8A1/ITGA8/MYL2/CACNG6/ITGB4/ITGA9	10
bta05214	bta05214	Glioma	9/324	77/8988	0.00171379	0.00755138	0.00450997	PIK3CA/PIK3R3/KRAS/PDGFRA/PDGFRB/AKT3/PLCG2/EGFR/HRAS	9
bta05220	bta05220	Chronic myeloid leukemia	9/324	77/8988	0.00171379	0.00755138	0.00450997	TGFBR1/PIK3CA/PIK3R3/KRAS/CBL/AKT3/PTPN11/TGFBR2/HRAS	9
bta01522	bta01522	Endocrine resistance	10/324	94/8988	0.00198712	0.00850062	0.00507689	ADCY5/PIK3CA/NOTCH2/PIK3R3/KRAS/NCOA3/AKT3/BCL2/EGFR/HRAS	10
bta04931	bta04931	Insulin resistance	11/324	110/8988	0.00198951	0.00850062	0.00507689	PIK3CA/PRKAA2/PIK3R3/CREB5/CREB3L2/GFPT1/PTPA/PYGL/AKT3/PTPN11/PPP1R3C	11
bta04724	bta04724	Glutamatergic synapse	11/324	113/8988	0.0024658	0.0103785	0.00619841	ADCY5/GNB4/PLD1/GNG12/SLC38A1/ITPR2/CACNA1C/GNAQ/PLCB1/ITPR1/ITPR3	11
bta05414	bta05414	Dilated cardiomyopathy	10/324	99/8988	0.0029232	0.0120129	0.00717455	ITGAV/ITGA6/MYL2/CACNA1C/SLC8A1/ITGA8/ADCY5/CACNG6/ITGB4/ITGA9	10
bta05224	bta05224	Breast cancer	13/324	150/8988	0.00293932	0.0120129	0.00717455	PIK3CA/NOTCH2/PIK3R3/KRAS/FZD1/NCOA3/HEY1/AKT3/FGF2/EGFR/FZD4/HRAS/FGFR1	13
bta05146	bta05146	Amoebiasis	11/324	117/8988	0.00324027	0.0130537	0.00779614	ACTN1/FN1/PIK3CA/PIK3R3/LAMB1/GNAQ/LAMA4/PLCB1/LAMC1/LAMA3/SERPINB9	11
bta00230	bta00230	Purine metabolism	12/324	135/8988	0.00342006	0.0135839	0.00811282	ADCY5/AK5/PDE3A/PGM2/XDH/AK1/ENPP1/GUCY1B1/GUCY1A1/HDDC3/ADSS1/NT5M	12
bta04630	bta04630	JAK-STAT signaling pathway	16/324	209/8988	0.00361359	0.0140436	0.00838739	IFNAR1/PIK3CA/AOX1/PIK3R3/CSF2RB/PDGFRA/PDGFRB/AKT3/PTPN11/IL6ST/LIFR/IL7R/GFAP/BCL2/EGFR/HRAS	16
bta04916	bta04916	Melanogenesis	10/324	102/8988	0.00363541	0.0140436	0.00838739	ADCY5/KITLG/KRAS/FZD1/CREB3L2/GNAQ/EDNRB/PLCB1/FZD4/HRAS	10
bta04970	bta04970	Salivary secretion	10/324	103/8988	0.00390121	0.0148668	0.008879	ATP2B4/ATP1A4/ITPR2/GNAQ/PLCB1/GUCY1B1/GUCY1A1/ADCY5/ITPR1/ITPR3	10
bta04370	bta04370	VEGF signaling pathway	7/324	58/8988	0.00459423	0.0171977	0.0102711	PIK3CA/PIK3R3/KRAS/NFATC2/AKT3/PLCG2/HRAS	7
bta05210	bta05210	Colorectal cancer	9/324	89/8988	0.00463485	0.0171977	0.0102711	TGFBR1/KRAS/AKT3/BCL2/PIK3CA/PIK3R3/EGFR/TGFBR2/HRAS	9
bta05213	bta05213	Endometrial cancer	7/324	59/8988	0.00505572	0.0185157	0.0110583	PIK3CA/PIK3R3/KRAS/FOXO3/AKT3/EGFR/HRAS	7
bta05212	bta05212	Pancreatic cancer	8/324	76/8988	0.00584785	0.0208746	0.0124671	TGFBR1/KRAS/AKT3/EGFR/PIK3CA/PLD1/PIK3R3/TGFBR2	8
bta05412	bta05412	Arrhythmogenic right ventricular cardiomyopathy	8/324	76/8988	0.00584785	0.0208746	0.0124671	ITGAV/ITGA6/CACNA1C/SLC8A1/ITGA8/CACNG6/ITGB4/ITGA9	8
bta05017	bta05017	Spinocerebellar ataxia	12/324	146/8988	0.00640881	0.022591	0.0134922	RELN/GNAQ/PUM2/PIK3CA/PIK3R3/ITPR2/RORA/MYOD1/PLCB1/AKT3/ITPR1/ITPR3	12
bta01524	bta01524	Platinum drug resistance	8/324	78/8988	0.00683571	0.0237984	0.0142133	PIK3CA/XIAP/ATP7A/PIK3R3/MGST1/ATM/AKT3/BCL2	8
bta04070	bta04070	Phosphatidylinositol signaling system	9/324	97/8988	0.00811725	0.0279154	0.0166721	PLCB1/INPP4B/PLCG2/PIK3CA/PIK3R3/ITPR2/PIK3C2A/ITPR1/ITPR3	9
bta04670	bta04670	Leukocyte transendothelial migration	10/324	115/8988	0.00844738	0.0287007	0.0171412	ACTN1/CLDN1/PIK3CA/PIK3R3/ICAM1/ROCK2/MYL2/PTPN11/PLCG2/PECAM1	10
bta04723	bta04723	Retrograde endocannabinoid signaling	12/324	152/8988	0.0087478	0.0293676	0.0175394	ADCY5/GNB4/GNG12/ITPR2/CACNA1C/GNAQ/NDUFA13/PLCB1/NDUFS6/ITPR1/ITPR3/NDUFS8	12
bta00760	bta00760	Nicotinate and nicotinamide metabolism	5/324	36/8988	0.00888103	0.0294641	0.0175971	AOX1/NAMPT/NMRK2/ENPP1/NT5M	5
bta04062	bta04062	Chemokine signaling pathway	14/324	191/8988	0.00912312	0.0299153	0.0178666	ADCY5/GNB4/PIK3CA/GNG12/PIK3R3/KRAS/ELMO1/GNAQ/ROCK2/FOXO3/PLCB1/AKT3/PLCG2/HRAS	14
bta05166	bta05166	Human T-cell leukemia virus 1 infection	16/324	235/8988	0.0108785	0.0349929	0.0208991	TGFBR1/PIK3CA/XIAP/ATF2/PIK3R3/KRAS/CREB5/CREB3L2/ICAM1/ADCY5/ATM/NFATC2/AKT3/TGFBR2/LOC512672/HRAS	16
bta02010	bta02010	ABC transporters	7/324	68/8988	0.01092	0.0349929	0.0208991	ABCD1/ABCC9/ABCB1/ABCG2/ABCB9/ABCA6/ABCA9	7
bta04910	bta04910	Insulin signaling pathway	11/324	138/8988	0.0110439	0.0349929	0.0208991	CBLB/PIK3CA/PRKAA2/PIK3R3/KRAS/PRKAR2B/PYGL/CBL/AKT3/PPP1R3C/HRAS	11
bta04662	bta04662	B cell receptor signaling pathway	8/324	85/8988	0.011306	0.0354254	0.0211574	PIK3CA/PIK3R3/KRAS/NFATC2/AKT3/PLCG2/HRAS/CARD11	8
bta05161	bta05161	Hepatitis B	13/324	177/8988	0.0115797	0.0358844	0.0214315	TGFBR1/IFNAR1/PIK3CA/ATF2/PIK3R3/KRAS/CREB5/CREB3L2/NFATC2/AKT3/BCL2/TGFBR2/HRAS	13
bta04360	bta04360	Axon guidance	13/324	179/8988	0.012638	0.0387381	0.0231359	ROBO1/PIK3CA/PIK3R3/KRAS/ROCK2/SEMA6D/NFATC2/PTPN11/SEMA5A/PLCG2/NTN1/ABLIM1/HRAS	13
bta04714	bta04714	Thermogenesis	16/324	240/8988	0.0131124	0.0397601	0.0237463	ATP5MC1/ACSL4/ATF2/PRKAA2/FRS2/KRAS/CREB5/CREB3L2/ADCY5/NDUFA13/CYC1/NDUFS6/NDUFAF8/NDUFS8/HRAS/FGFR1	16
bta05170	bta05170	Human immunodeficiency virus 1 infection	16/324	242/8988	0.0141006	0.0423018	0.0252642	GNB4/PIK3CA/GNG12/PIK3R3/ITPR2/KRAS/GNAQ/ATM/NFATC2/AKT3/PLCG2/BCL2/ITPR1/ITPR3/LOC512672/HRAS	16
bta04514	bta04514	Cell adhesion molecules	12/324	163/8988	0.0147141	0.0436776	0.0260859	ITGAV/CLDN1/ICOSLG/ITGA6/MPZ/CADM3/CNTN1/ICAM1/ITGA8/PECAM1/ITGA9/LOC512672	12
bta04978	bta04978	Mineral absorption	6/324	57/8988	0.016213	0.0476256	0.0284438	ATP2B4/ATP7A/CYBRD1/ATP1A4/ATOX1/SLC8A1	6
