# Supplementary material for: Transcriptome profiling analysis of muscle tissue reveals potential candidate genes affecting water holding capacity in Chinese Simmental beef cattle
Source: Sci Rep. 2021 Jun 7;11:11897. doi: 10.1038/s41598-021-91373-2 (PMC8184995; doi:10.1038/s41598-021-91373-2)
Supplement: Supplementary file 6 — Supplementary Table S6. [file 41598_2021_91373_MOESM6_ESM.xlsx]

## Sheet: Sheet1
Table S6. Genes associated with WHC or drip loss in QTL database
Ensembl	Gene_name	QTL_ID	Chromosome	QTL Peak Location (cM)	Range (cM)	Gene start (bp)	Gene end(bp)	GC content(%)	Trait_Name
ENSBTAG00000011808	MSTN	11888	2	5.6	3.30-3.50	3631373	3851228	34.05	Water holding capacity
ENSBTAG00000001333	PPARG	14114	22	76.5	65.54-65.74	43756737	43890270	41.26	Water holding capacity
ENSBTAG00000001333	PPARG	30808	22	76	63.22-65.24	42210373	43556438	41.26	Water holding capacity
ENSBTAG00000017509	MYPN	13042	28	27.1	21.08-21.28	14912020	15053531	39.69	Water holding capacity
ENSBTAG00000015895	HGD	9971	1	58.5	32.30-32.50	33632076	33840295	41.73	Drip loss
ENSBTAG00000015895	HGD	9973	1	58.5	32.30-32.50	33632076	33840295	41.73	Drip loss
ENSBTAG00000011808	MSTN	11889	2	5.6	3.30-3.50	3631373	3851228	34.05	Drip loss
ENSBTAG00000014911	LEP	15931	4	78.3	42.77-42.97	44660147	44868997	49.31	Drip loss
ENSBTAG00000000874	CAST	21125	7	117	71.22-71.42	59116318	59282330	42.35	Drip loss
ENSBTAG00000000874	CAST	21130	7	117	71.22-71.42	59116318	59282330	42.35	Drip loss
ENSBTAG00000007897	POMC	28713	11	85.3	72.57-72.77	60548948	60715817	49.35	Drip loss
ENSBTAG00000007823	TG	28736	14	9.5	4.93-5.13	3676008	3824988	49.13	Drip loss
ENSBTAG00000017220	GH1	28704	19	75.8	82.30-82.50	45701199	45812254	60.8	Drip loss
ENSBTAG00000010230	CAPN1	21132	29	55.6	45.16-47.83	32531814	34452140	49.84	Drip loss
ENSBTAG00000010230	CAPN1	21132	29	55.6	45.16-47.83	32531814	34452140	49.84	Drip loss
