# Supplementary material for: Transcriptome profiling analysis of muscle tissue reveals potential candidate genes affecting water holding capacity in Chinese Simmental beef cattle
Source: Sci Rep. 2021 Jun 7;11:11897. doi: 10.1038/s41598-021-91373-2 (PMC8184995; doi:10.1038/s41598-021-91373-2)
Supplement: Supplementary file 7 — Supplementary Table S7. [file 41598_2021_91373_MOESM7_ESM.xlsx]

## Sheet: Sheet1
Table S7. The detailed information of candidate genes affecting WHC trait
Ensembl	Entrez	Symbol	Chromosome	BaseMean	log2FoldChange	lfcSE	stat	pvalue	padj	Gene start (bp)	Gene end (bp)	GC content(%)	Strand	Gene description	Gene type
ENSBTAG00000013779	540050	HSPA12A	26	54.1328	1.47697	0.349312	4.22823	2.36e-05	0.000673783	37069912	37241123	48.29	-1	heat shock protein family A (Hsp70) member 12A [Source:VGNC Symbol;Acc:VGNC:55956]	protein_coding
ENSBTAG00000012908	505907	HSPA13	1	75.9732	1.40744	0.33655	4.18198	2.89e-05	0.000774902	22783876	22794051	37.02	1	heat shock protein family A (Hsp70) member 13 [Source:VGNC Symbol;Acc:VGNC:53581]	protein_coding
ENSBTAG00000001333	281993	PPARG	22	50.9533	1.06588	0.390929	2.72654	0.00640028	0.0305193	56709248	56835386	41.26	-1	peroxisome proliferator activated receptor gamma [Source:VGNC Symbol;Acc:VGNC:33183]	protein_coding
ENSBTAG00000018369	505519	MYL2	17	114241	-1.08465	0.243731	-4.4502	8.58e-06	0.000341751	54706765	54714580	44.93	-1	myosin light chain 2 [Source:VGNC Symbol;Acc:VGNC:31800]	protein_coding
ENSBTAG00000019782	281543	TPI1	5	230.881	-1.17401	0.317671	-3.69566	0.000219314	0.00290566	103580087	103583951	60.26	-1	triosephosphate isomerase 1 [Source:VGNC Symbol;Acc:VGNC:36250]	protein_coding
ENSBTAG00000017509	527123	MYPN	28	5574.44	0.59244	0.222359	2.66434	0.007714	0.0347779	24679611	24593260	39.69	1	myopalladin [Source:VGNC Symbol;Acc:VGNC:31843]	protein_coding
ENSBTAG00000006541	518117	ATP2A1	25	194996	-0.621297	0.241646	-2.57111	0.0101373	0.0424476	25929240	25946430	55.92	-1	ATPase sarcoplasmic/endoplasmic reticulum Ca2+ transporting 1 [Source:VGNC Symbol;Acc:VGNC:26290]	protein_coding
ENSBTAG00000019929	281875	ITGAV	2	267.054	1.46739	0.293835	4.99391	5.92e-07	5.83e-05	9644368	9749556	37.74	-1	integrin subunit alpha V [Source:VGNC Symbol;Acc:VGNC:30323]	protein_coding
ENSBTAG00000018035	282382	TGFBR1	8	60.3012	1.22683	0.334853	3.6638	0.000248502	0.00315663	64107418	64179245	39.98	1	transforming growth factor beta receptor 1 [Source:VGNC Symbol;Acc:VGNC:35804]	protein_coding
ENSBTAG00000002006	281530	THBS1	10	411.883	2.28207	0.309842	7.36527	1.77e-13	8.21e-10	35209595	35224867	46.23	1	thrombospondin 1 [Source:VGNC Symbol;Acc:VGNC:35828]	protein_coding
ENSBTAG00000020148	280939	TEK	8	416.046	1.29243	0.360927	3.58086	0.000342471	0.00393197	17050131	17153178	42.23	-1	TEK receptor tyrosine kinase [Source:VGNC Symbol;Acc:VGNC:35735]	protein_coding
ENSBTAG00000018255	524770	ACTN1	10	447.797	1.24632	0.302645	4.1181	3.82012e-05	0.000939757	80672883	80775228	52	-1	actinin alpha 1 [Source:VGNC Symbol;Acc:VGNC:25581]	protein_coding
ENSBTAG00000014059	282146	ATP2B4	16	132.272	1.65299	0.477332	3.46297	0.000534239	0.0053853	1400155	1497069	48.18	1	ATPase plasma membrane Ca2+ transporting 4 [Source:VGNC Symbol;Acc:VGNC:97243]	protein_coding
