# Supplementary material for: Transcriptome profiling analysis of muscle tissue reveals potential candidate genes affecting water holding capacity in Chinese Simmental beef cattle
Source: Sci Rep. 2021 Jun 7;11:11897. doi: 10.1038/s41598-021-91373-2 (PMC8184995; doi:10.1038/s41598-021-91373-2)
Supplement: Supplementary file 8 — Supplementary Table S8. [file 41598_2021_91373_MOESM8_ESM.xlsx]

## Sheet: Sheet1
Table S8. The involvement of novel potential candidate genes in significantly enriched GO terms and pathways
Ensembl	Symbol	Chromosome	log2FoldChange	pvalue	Go terms	KEGG pathways
ENSBTAG00000019929	ITGAV	2	1.46739	5.92e-07	GO:0007155 cell adhesion GO:0030055 cell-substrate junction GO:0070161 anchoring junction	bta04151 PI3K-Akt signaling pathway bta05165 Human papillomavirus infection bta05205 Proteoglycans in cancer bta04510 Focal adhesion bta04810 Regulation of actin cytoskeleton bta05412 Arrhythmogenic right ventricular cardiomyopathy bta04512 ECM-receptor interaction bta05222 Small cell lung cancer bta04919 Thyroid hormone signaling pathway bta05163 Human cytomegalovirus infection bta05410 Hypertro…
ENSBTAG00000018035	TGFBR1	8	1.22683	0.000248502	GO:0070161 anchoring junction GO:0009986 cell surface GO:0005911 cell-cell junction	bta04010 MAPK signaling pathway bta04371 Apelin signaling pathway bta04520 Adherens junction bta04933 AGE-RAGE signaling pathway in diabetic complications bta04218 Cellular senescence bta05226 Gastric cancer bta04068 FoxO signaling pathway bta04926 Relaxin signaling pathway bta05210 Colorectal cancer bta05220 Chronic myeloid leukemia bta05212 Pancreatic cancer bta05166 Human T-cell leukemia virus…
ENSBTAG00000002006	THBS1	10	2.28207	1.77e-13	GO:0009986 cell surface GO:0031012 extracellular matrix GO:0005539 glycosaminoglycan binding GO:0008201 heparin binding	bta04151 PI3K-Akt signaling pathway bta04015 Rap1 signaling pathway bta05165 Human papillomavirus infection bta05205 Proteoglycans in cancer bta04510 Focal adhesion bta04512 ECM-receptor interaction
ENSBTAG00000020148	TEK	8	1.29243	0.000342	GO:0009986 cell surface GO:0070161 anchoring junction GO:0005925 focal junction GO:0005911 cell-cell junction GO:0030055 cell-substrate junction GO:0099081 supramolecular polymer GO:0099512 supramolecular fiber	bta04151 PI3K-Akt signaling pathwaymbta bta04010 MAPK signaling pathway bta04014 Ras signaling pathway bta04015 Rap1 signaling pathway
ENSBTAG00000018255	ACTN1	10	1.24632	3.82e-05	GO:0070161 anchoring junction GO:0042383 sarcolemma GO:0030016 myofibril GO:0043292 contractile fiber GO:0005925 focal junction GO:0099512 supramolecular fiber GO:0099081 supramolecular polymer GO:0005911 cell-cell junction GO:0030055 cell-substrate junction GO:0016328 lateral plasma membrane	bta04510 Focal adhesion bta04810 Regulation of actin cytoskeleton bta04520 Adherens junction bta05146 Amoebiasis bta04670 Leukocyte transendothelial migration
ENSBTAG00000014059	ATP2B4	16	1.65299	0.000534	GO:0042383 sarcolemma GO:0030016 myofibril GO:0043292 contractile fiber GO:0099512 supramolecular fiber GO:0099081 supramolecular polymer	bta04022 cGMP-PKG signaling pathway bta04020 Calcium signaling pathway bta04261 Adrenergic signaling in cardiomyocytes bta04925 Aldosterone synthesis and secretion bta04970 Salivary secretion bta04978 Mineral absorption
